# Supplementary material for: Profiling of N6-methyladenosine methylation in porcine longissimus dorsi muscle and unravelling the hub gene ADIPOQ promotes adipogenesis in an m6A-YTHDF1–dependent manner
Source: J Anim Sci Biotechnol. 2023 Apr 6;14:50. doi: 10.1186/s40104-023-00833-4 (PMC10077699; doi:10.1186/s40104-023-00833-4)
Supplement: Supplementary file 3 — Additional file 3: Table S1. 70 genes in MEdarkturquoise module [file 40104_2023_833_MOESM3_ESM.xlsx]

## Sheet: Sheet1
ModuleGenes	Gene name	Module Membership	Gene Significance	Intramodular Connectivity	Gene description
ENSSSCG00000006338	DDR2	0.704439	0.403101	1.16468	discoidin domain receptor tyrosine kinase 2 [Source:VGNC Symbol;Acc:VGNC:87212]
ENSSSCG00000005233	DMRT2	0.397327	0.345577	0.307866	doublesex and mab-3 related transcription factor 2 [Source:VGNC Symbol;Acc:VGNC:87351]
ENSSSCG00000031712	MFAP5	0.678755	0.501231	1.56311	microfibril associated protein 5 [Source:VGNC Symbol;Acc:VGNC:90177]
ENSSSCG00000038491	MEX3B	0.48877	0.536296	0.363973	mex-3 RNA binding family member B [Source:VGNC Symbol;Acc:VGNC:90169]
ENSSSCG00000002866	CEBPA	0.751285	0.568696	2.0284	CCAAT enhancer binding protein alpha [Source:VGNC Symbol;Acc:VGNC:86531]
ENSSSCG00000032978	-	0.37465	0.137545	0.221194	-
ENSSSCG00000030505	PLEKHN1	0.76248	0.423742	1.44492	pleckstrin homology domain containing N1 [Source:VGNC Symbol;Acc:VGNC:98535]
ENSSSCG00000017446	-	0.538296	0.524086	0.795443	-
ENSSSCG00000017810	TLCD3A	0.547112	0.29759	0.428898	TLC domain containing 3A [Source:VGNC Symbol;Acc:VGNC:94012]
ENSSSCG00000039821	-	0.495124	0.251026	0.297299	-
ENSSSCG00000044690	FMN1	0.510031	0.39122	0.265624	formin 1 [Source:HGNC Symbol;Acc:HGNC:3768]
ENSSSCG00000006958	-	0.599141	0.232646	0.568217	DNA topoisomerase I mitochondrial [Source:VGNC Symbol;Acc:VGNC:94309]
ENSSSCG00000001844	PLIN1	0.855238	0.785835	4.62996	perilipin 1 [Source:VGNC Symbol;Acc:VGNC:91557]
ENSSSCG00000010476	MYOF	0.510434	0.0269659	0.379957	myoferlin [Source:VGNC Symbol;Acc:VGNC:90538]
ENSSSCG00000011292	ZNF662	0.648149	0.511623	0.662047	zinc finger protein 662 [Source:VGNC Symbol;Acc:VGNC:95287]
ENSSSCG00000027030	BDKRB2	0.652791	0.163247	0.99727	bradykinin receptor B2 [Source:VGNC Symbol;Acc:VGNC:85794]
ENSSSCG00000017864	-	0.524762	0.527605	0.416417	-
ENSSSCG00000011451	ITIH3	0.840818	0.506913	3.22047	inter-alpha-trypsin inhibitor heavy chain 3 [Source:VGNC Symbol;Acc:VGNC:89248]
ENSSSCG00000021207	HESX1	0.663725	0.110909	1.77301	HESX homeobox 1 [Source:VGNC Symbol;Acc:VGNC:88860]
ENSSSCG00000050540	-	0.589252	0.586076	0.471822	-
ENSSSCG00000009182	-	0.480632	0.160473	0.301429	alcohol dehydrogenase 1C (class I), gamma polypeptide [Source:NCBI gene (formerly Entrezgene);Acc:100512615]
ENSSSCG00000026850	SNCG	0.80111	0.572909	2.09131	synuclein gamma [Source:NCBI gene (formerly Entrezgene);Acc:100125343]
ENSSSCG00000003875	TTC39A	0.590147	0.753661	0.677381	tetratricopeptide repeat domain 39A [Source:VGNC Symbol;Acc:VGNC:94551]
ENSSSCG00000039500	MADCAM1	0.602238	0.484026	0.584852	mucosal vascular addressin cell adhesion molecule 1 [Source:NCBI gene (formerly Entrezgene);Acc:492312]
ENSSSCG00000039442	BMP2	0.636036	0.640534	0.821323	bone morphotic protein 2 [Source:VGNC Symbol;Acc:VGNC:95488]
ENSSSCG00000045735	-	0.556197	0.687087	0.916344	-
ENSSSCG00000016516	ATP6V0A4	0.704943	0.28034	1.80654	ATPase H+ transporting V0 subunit a4 [Source:VGNC Symbol;Acc:VGNC:85665]
ENSSSCG00000017000	RANBP17	0.735465	0.513348	1.92395	RAN binding protein 17 [Source:VGNC Symbol;Acc:VGNC:92078]
ENSSSCG00000011579	PPARγ	0.8234	0.542932	3.08833	peroxisome proliferator activated receptor gamma [Source:VGNC Symbol;Acc:VGNC:91684]
ENSSSCG00000032580	MGST1	0.736291	0.545223	2.05168	microsomal glutathione S-transferase 1 [Source:VGNC Symbol;Acc:VGNC:103301]
ENSSSCG00000011212	-	0.707534	0.383357	1.39802	-
ENSSSCG00000028944	-	0.64068	0.541895	0.66519	-
ENSSSCG00000008745	PROM1	0.640604	0.0800185	0.872925	prominin 1 [Source:VGNC Symbol;Acc:VGNC:91832]
ENSSSCG00000017801	-	0.798001	0.78597	3.42016	-
ENSSSCG00000002930	ZNF260	0.653741	0.483018	0.798325	zinc finger protein 260 [Source:VGNC Symbol;Acc:VGNC:98750]
ENSSSCG00000004894	SERPINB5	0.751321	0.567196	2.38153	serpin family B member 5 [Source:VGNC Symbol;Acc:VGNC:92738]
ENSSSCG00000006245	SDR16C5	0.838141	0.569357	3.39637	short chain dehydrogenase/reductase family 16C member 5 [Source:VGNC Symbol;Acc:VGNC:98853]
ENSSSCG00000042777	-	0.704169	0.391478	1.19753	-
ENSSSCG00000005400	GRIN3A	0.559057	0.53453	0.676059	glutamate ionotropic receptor NMDA type subunit 3A [Source:VGNC Symbol;Acc:VGNC:88687]
ENSSSCG00000050441	-	0.786766	0.392615	1.8841	-
ENSSSCG00000023028	JAM2	0.500351	0.180466	0.543987	junctional adhesion molecule 2 [Source:VGNC Symbol;Acc:VGNC:89276]
ENSSSCG00000040419	-	0.517705	0.209287	0.259472	-
ENSSSCG00000038003	ITK	0.474666	0.116839	0.249254	IL2 inducible T cell kinase [Source:VGNC Symbol;Acc:VGNC:89249]
ENSSSCG00000012117	PRPS2	0.528806	0.227577	0.341887	phosphoribosyl pyrophosphate synthetase 2 [Source:NCBI gene (formerly Entrezgene);Acc:100510993]
ENSSSCG00000040498	-	0.574956	0.100041	0.929445	family with sequence similarity 241 member B [Source:VGNC Symbol;Acc:VGNC:87966]
ENSSSCG00000000435	-	0.645157	0.249389	0.585861	Rho guanine nucleotide exchange factor 25 [Source:VGNC Symbol;Acc:VGNC:103216]
ENSSSCG00000034786	HACD2	0.864057	0.645773	2.77595	3-hydroxyacyl-CoA dehydratase 2 [Source:VGNC Symbol;Acc:VGNC:88766]
ENSSSCG00000017640	-	0.497867	0.419755	0.318093	ring finger protein 43 [Source:VGNC Symbol;Acc:VGNC:99034]
ENSSSCG00000045496	-	0.65455	0.176949	0.83585	-
ENSSSCG00000000151	-	0.690904	0.564029	1.4985	-
ENSSSCG00000004441	DSE	0.676991	0.230366	1.30759	dermatan sulfate epimerase [Source:VGNC Symbol;Acc:VGNC:103084]
ENSSSCG00000045919	-	0.636716	0.1798	0.692577	-
ENSSSCG00000041218	-	0.617314	0.441863	0.67981	-
ENSSSCG00000022726	RHOD	0.514747	0.325528	0.417076	ras homolog family member D [Source:VGNC Symbol;Acc:VGNC:92287]
ENSSSCG00000012138	ACE2	0.815256	0.246877	2.0695	angiotensin converting enzyme 2 [Source:VGNC Symbol;Acc:VGNC:85008]
ENSSSCG00000003894	CYP4B1	0.697583	0.641173	1.45071	cytochrome P450 family 4 subfamily B member 1 [Source:VGNC Symbol;Acc:VGNC:104200]
ENSSSCG00000017901	-	0.438392	0.564031	0.375775	inhibitor of CDK, cyclin A1 interacting protein 1 [Source:VGNC Symbol;Acc:VGNC:89129]
ENSSSCG00000006298	XCL1	0.466818	0.0774493	0.39604	chemokine (C motif) ligand 1 [Source:NCBI gene (formerly Entrezgene);Acc:100153155]
ENSSSCG00000015882	BAZ2B	0.452427	0.300499	0.3311	bromodomain adjacent to zinc finger domain 2B [Source:HGNC Symbol;Acc:HGNC:963]
ENSSSCG00000026078	GLCE	0.576901	0.465377	0.564838	glucuronic acid epimerase [Source:VGNC Symbol;Acc:VGNC:88477]
ENSSSCG00000010478	FFAR4	0.953348	0.485423	4.66871	free fatty acid receptor 4 [Source:VGNC Symbol;Acc:VGNC:107392]
ENSSSCG00000016571	-	0.46372	0.392057	0.317807	-
ENSSSCG00000001755	HYKK	0.461758	0.0103882	0.419527	hydroxylysine kinase [Source:VGNC Symbol;Acc:VGNC:89012]
ENSSSCG00000027404	UNC93A	0.86447	0.688919	3.031	unc-93 homolog A [Source:VGNC Symbol;Acc:VGNC:94711]
ENSSSCG00000035387	ZNF550	0.513803	0.14323	0.592938	zinc finger protein 550 [Source:HGNC Symbol;Acc:HGNC:28643]
ENSSSCG00000039103	ADIPOQ	0.874558	0.858026	4.49953	adiponectin, C1Q and collagen domain containing [Source:VGNC Symbol;Acc:VGNC:85140]
ENSSSCG00000009617	REEP4	0.730859	0.154952	1.64226	receptor accessory protein 4 [Source:VGNC Symbol;Acc:VGNC:92200]
ENSSSCG00000025822	SFRP1	0.867467	0.671676	4.01816	secreted frizzled related protein 1 [Source:VGNC Symbol;Acc:VGNC:95493]
ENSSSCG00000044078	ING4	0.650373	0.0527103	1.16291	inhibitor of growth family member 4 [Source:HGNC Symbol;Acc:HGNC:19423]
ENSSSCG00000015135	SORL1	0.881452	0.479635	2.75751	sortilin related receptor 1 [Source:HGNC Symbol;Acc:HGNC:11185]
