# Supplementary material for: Profiling of N6-methyladenosine methylation in porcine longissimus dorsi muscle and unravelling the hub gene ADIPOQ promotes adipogenesis in an m6A-YTHDF1–dependent manner
Source: J Anim Sci Biotechnol. 2023 Apr 6;14:50. doi: 10.1186/s40104-023-00833-4 (PMC10077699; doi:10.1186/s40104-023-00833-4)
Supplement: Supplementary file 4 — Additional file 4: Table S2. m6A differential modified genes [file 40104_2023_833_MOESM4_ESM.xlsx]

## Sheet: Sheet1
Position	P-value	Foldchange	Width	Annotation	chr	GeneStart	GeneEnd	GeneLength	GeneId	TranscriptId	DistanceToTSS
chr1_1957834_1958091	0.0044962	2.23042	257	3' UTR	1	1959660	1964559	4900	ENSSSCG00000051474	ENSSSCT00000087596	6468
chr1_2519530_2520277	0.0172729	-0.922834	747	3' UTR	1	2528734	2533425	4692	ENSSSCG00000048885	ENSSSCT00000086638	13148
chr1_2521783_2522420	0.0490488	-1.64323	637	3' UTR	1	2528734	2533425	4692	ENSSSCG00000048885	ENSSSCT00000086638	11005
chr1_8265319_8265648	0.00752411	0.97502	329	Exon (ENSSSCT00000004483/ENSSSCG00000004055, exon 8 of 9)	1	8244040	8265659	21620	ENSSSCG00000004055	ENSSSCT00000060453	21280
chr1_8999986_9001024	0.0453574	0.667689	1038	3' UTR	1	8949356	9002770	53415	ENSSSCG00000012314	ENSSSCT00000071402	50631
chr1_16303703_16304148	0.010536	0.907873	445	Exon (ENSSSCT00000004541/ENSSSCG00000004106, exon 5 of 8)	1	16321355	16360714	39360	ENSSSCG00000004104	ENSSSCT00000023948	-17207
chr1_19756261_19756460	0.0485626	0.791833	199	Promoter (<=1kb)	1	19756288	19892190	135903	ENSSSCG00000004121	ENSSSCT00000047736	0
chr1_19764438_19766569	0.0187021	0.993737	2131	5' UTR	1	19756288	19892190	135903	ENSSSCG00000004121	ENSSSCT00000047736	8151
chr1_21128549_21129494	0.00158961	1.04836	945	3' UTR	1	21096400	21116457	20058	ENSSSCG00000048547	ENSSSCT00000074124	-12093
chr1_26003780_26003991	0.0446564	1.906	211	3' UTR	1	26001398	26011454	10057	ENSSSCG00000004150	ENSSSCT00000004587	7463
chr1_29901716_29902175	0.00600306	0.784755	459	3' UTR	1	29909161	29913040	3880	ENSSSCG00000051738	ENSSSCT00000081734	-6986
chr1_30920820_30922047	0.0134366	0.8315	1227	Promoter (<=1kb)	1	30921482	30921558	77	ENSSSCG00000018450	ENSSSCT00000020045	0
chr1_31726190_31726801	0.00168258	0.709662	611	3' UTR	1	31724315	31758248	33934	ENSSSCG00000004193	ENSSSCT00000065954	31447
chr1_40990424_40991715	0.010597	0.906721	1291	3' UTR	1	40988515	41002137	13623	ENSSSCG00000004241	ENSSSCT00000004688	10422
chr1_44185814_44186121	0.0258128	1.29696	307	Promoter (<=1kb)	1	44156778	44186194	29417	ENSSSCG00000020885	ENSSSCT00000030561	73
chr1_45178207_45178815	0.0294153	0.793482	608	3' UTR	1	45173978	45181741	7764	ENSSSCG00000025941	ENSSSCT00000063357	4230
chr1_52434552_52435182	0.030621	0.868165	630	Promoter (<=1kb)	1	52435434	52939701	504268	ENSSSCG00000004281	ENSSSCT00000038363	-252
chr1_53316736_53317109	0.0285864	0.880082	373	3' UTR	1	53275692	53279510	3819	ENSSSCG00000044858	ENSSSCT00000070732	-37227
chr1_56171162_56171861	0.0435457	1.76534	699	Distal Intergenic	1	56184754	56274865	90112	ENSSSCG00000038663	ENSSSCT00000045603	-12893
chr1_66367899_66368098	0.0451538	1.09211	199	Exon (ENSSSCT00000028650/ENSSSCG00000037594, exon 4 of 19)	1	66381413	66382252	840	ENSSSCG00000050732	ENSSSCT00000085120	-13315
chr1_66498774_66499742	0.0351352	1.2087	968	Promoter (<=1kb)	1	66471781	66499044	27264	ENSSSCG00000004353	ENSSSCT00000037177	0
chr1_72815018_72816238	0.0435348	0.721305	1220	Promoter (<=1kb)	1	72762840	72815540	52701	ENSSSCG00000004373	ENSSSCT00000004833	0
chr1_83029936_83030481	0.0221502	-0.853542	545	3' UTR	1	83003676	83029390	25715	ENSSSCG00000004456	ENSSSCT00000004922	26261
chr1_84547405_84548225	0.0243612	0.760444	820	Promoter (2-3kb)	1	84545201	84552135	6935	ENSSSCG00000004464	ENSSSCT00000004931	2205
chr1_100528702_100529146	0.00983936	1.24162	444	Exon (ENSSSCT00000078541/ENSSSCG00000024479, exon 3 of 4)	1	100514791	100628029	113239	ENSSSCG00000004524	ENSSSCT00000058124	13912
chr1_100574215_100574472	0.0345862	0.982225	257	Intron (ENSSSCT00000004997/ENSSSCG00000004524, intron 2 of 12)	1	100560349	100560530	182	ENSSSCG00000019329	ENSSSCT00000020924	13867
chr1_106912129_106912394	0.012573	1.44021	265	3' UTR	1	106898452	106908048	9597	ENSSSCG00000046224	ENSSSCT00000070180	13678
chr1_107197874_107198115	0.0464356	0.834436	241	Exon (ENSSSCT00000089603/ENSSSCG00000004547, exon 2 of 6)	1	107186288	107202630	16343	ENSSSCG00000004547	ENSSSCT00000089603	4515
chr1_108885955_108886308	0.0251859	1.097	353	3' UTR	1	108881595	108886037	4443	ENSSSCG00000023158	ENSSSCT00000080692	4361
chr1_114685720_114686378	0.0308979	0.622045	658	3' UTR	1	114658293	114661172	2880	ENSSSCG00000043361	ENSSSCT00000080632	-24549
chr1_120848472_120849626	0.0185682	0.910807	1154	3' UTR	1	120807437	120849828	42392	ENSSSCG00000031794	ENSSSCT00000040447	41036
chr1_121330466_121330812	0.0145462	0.825478	346	Exon (ENSSSCT00000054894/ENSSSCG00000004639, exon 11 of 20)	1	121308283	121376079	67797	ENSSSCG00000004639	ENSSSCT00000062423	45267
chr1_126169072_126169390	0.00700346	0.919381	318	3' UTR	1	126165991	126184680	18690	ENSSSCG00000037384	ENSSSCT00000083253	15290
chr1_127004195_127004449	0.0101352	0.586803	254	Promoter (2-3kb)	1	126997199	127006821	9623	ENSSSCG00000004691	ENSSSCT00000052266	2372
chr1_127006646_127007243	0.00393598	0.608887	597	Promoter (<=1kb)	1	126997199	127006821	9623	ENSSSCG00000004691	ENSSSCT00000052266	0
chr1_128629235_128629888	0.0376723	0.754004	653	Exon (ENSSSCT00000005210/ENSSSCG00000004718, exon 14 of 15)	1	128641430	128655554	14125	ENSSSCG00000004719	ENSSSCT00000005211	-11542
chr1_128839271_128839842	0.0304447	2.06134	571	Promoter (<=1kb)	1	128839223	128847466	8244	ENSSSCG00000004726	ENSSSCT00000005219	49
chr1_129361035_129361234	0.0309447	1.78378	199	3' UTR	1	129374613	129458686	84074	ENSSSCG00000020666	ENSSSCT00000022785	-13379
chr1_131027947_131028296	0.0300921	1.41756	349	3' UTR	1	131011155	131028683	17529	ENSSSCG00000004779	ENSSSCT00000005278	16793
chr1_132793436_132793712	0.0127733	0.805467	276	Exon (ENSSSCT00000005291/ENSSSCG00000004792, exon 7 of 8)	1	132789271	132819226	29956	ENSSSCG00000004792	ENSSSCT00000005291	25514
chr1_136125780_136126850	0.00521748	1.06371	1070	Exon (ENSSSCT00000005298/ENSSSCG00000004799, exon 4 of 4)	1	136121111	136233825	112715	ENSSSCG00000004802	ENSSSCT00000086064	4670
chr1_136235923_136236203	0.0321039	1.1319	280	Distal Intergenic	1	136281167	136286374	5208	ENSSSCG00000004803	ENSSSCT00000068626	-44964
chr1_139836079_139836296	0.0155902	1.10266	217	Promoter (<=1kb)	1	139828791	139836914	8124	ENSSSCG00000004826	ENSSSCT00000005328	618
chr1_141959387_141960674	0.0139502	0.605619	1287	Exon (ENSSSCT00000077821/ENSSSCG00000004832, exon 6 of 13)	1	141953587	141986562	32976	ENSSSCG00000004832	ENSSSCT00000059702	5801
chr1_143989979_143990471	0.0198531	0.750911	492	Exon (ENSSSCT00000005348/ENSSSCG00000004847, exon 3 of 12)	1	143993731	144024879	31149	ENSSSCG00000035696	ENSSSCT00000060425	-3260
chr1_147641930_147642480	0.0222682	-0.947526	550	Intron (ENSSSCT00000040895/ENSSSCG00000038767, intron 4 of 4)	1	147649555	147679230	29676	ENSSSCG00000038767	ENSSSCT00000053022	-7075
chr1_149855294_149855885	0.0396663	0.877222	591	Promoter (<=1kb)	1	149845196	149855908	10713	ENSSSCG00000032494	ENSSSCT00000051498	23
chr1_163169359_163169570	0.0357698	-0.941888	211	Promoter (<=1kb)	1	163156924	163170228	13305	ENSSSCG00000004926	ENSSSCT00000005436	658
chr1_163221750_163222055	0.0237885	0.940845	305	Promoter (<=1kb)	1	163173890	163222042	48153	ENSSSCG00000004927	ENSSSCT00000005437	0
chr1_164998046_164998653	0.0462315	0.625884	607	Promoter (<=1kb)	1	164998083	165124454	126372	ENSSSCG00000004952	ENSSSCT00000005464	0
chr1_165123932_165124418	0.0164294	0.682196	486	3' UTR	1	165096691	165120738	24048	ENSSSCG00000004952	ENSSSCT00000081134	27242
chr1_166162567_166163355	0.0207092	0.861134	788	Promoter (<=1kb)	1	166162883	166175937	13055	ENSSSCG00000022419	ENSSSCT00000031923	0
chr1_166171718_166173701	0.00326119	0.676708	1983	3' UTR	1	166162883	166175937	13055	ENSSSCG00000022419	ENSSSCT00000031923	8836
chr1_169711051_169711733	0.0497761	1.36014	682	3' UTR	1	169710954	169722704	11751	ENSSSCG00000004986	ENSSSCT00000062611	10971
chr1_169727713_169728588	0.0399016	1.1552	875	Promoter (2-3kb)	1	169725707	169756235	30529	ENSSSCG00000022828	ENSSSCT00000055104	2007
chr1_175199078_175199324	0.0127987	1.86565	246	Promoter (<=1kb)	1	175198483	175275184	76702	ENSSSCG00000027765	ENSSSCT00000037091	596
chr1_179454996_179455196	0.00890498	1.35161	200	Promoter (1-2kb)	1	179454561	179456778	2218	ENSSSCG00000038507	ENSSSCT00000005518	1582
chr1_179603968_179604200	0.0445698	1.20462	232	Promoter (<=1kb)	1	179604921	179623181	18261	ENSSSCG00000005009	ENSSSCT00000068774	-721
chr1_179900341_179900787	0.0102124	1.34133	446	3' UTR	1	179899646	179906962	7317	ENSSSCG00000036735	ENSSSCT00000047365	6175
chr1_180413488_180413712	0.00106341	0.887009	224	Exon (ENSSSCT00000037532/ENSSSCG00000005021, exon 5 of 7)	1	180406154	180434197	28044	ENSSSCG00000005021	ENSSSCT00000005537	20485
chr1_184048903_184049455	0.00657677	0.824914	552	Promoter (<=1kb)	1	184049233	184140115	90883	ENSSSCG00000023408	ENSSSCT00000050707	0
chr1_184083795_184084115	0.00329883	1.2237	320	Exon (ENSSSCT00000087834/ENSSSCG00000023408, exon 4 of 13)	1	184049233	184140115	90883	ENSSSCG00000023408	ENSSSCT00000050707	34563
chr1_184256870_184257332	0.0433858	0.632648	462	Promoter (<=1kb)	1	184202007	184257315	55309	ENSSSCG00000035715	ENSSSCT00000062967	0
chr1_186383115_186383772	0.0492379	0.615094	657	3' UTR	1	186371758	186376959	5202	ENSSSCG00000042837	ENSSSCT00000070833	11358
chr1_186549505_186549909	0.016997	0.784237	404	3' UTR	1	186561330	186563420	2091	ENSSSCG00000048727	ENSSSCT00000078905	-11421
chr1_188508180_188509089	0.0433685	0.651743	909	3' UTR	1	188580947	188582434	1488	ENSSSCG00000032928	ENSSSCT00000047398	73345
chr1_189120933_189121388	0.0494633	0.587175	455	Promoter (<=1kb)	1	189121057	189144136	23080	ENSSSCG00000005082	ENSSSCT00000079625	0
chr1_189907601_189907970	0.0381296	1.546	369	3' UTR	1	189909654	189922718	13065	ENSSSCG00000024529	ENSSSCT00000068709	14748
chr1_191321466_191322214	0.0495476	-1.40797	748	Promoter (<=1kb)	1	191321999	191331319	9321	ENSSSCG00000005105	ENSSSCT00000005627	0
chr1_194023502_194024083	0.00706412	1.27946	581	Intron (ENSSSCT00000005633/ENSSSCG00000005110, intron 63 of 113)	1	193911965	194264354	352390	ENSSSCG00000005110	ENSSSCT00000005633	240271
chr1_194028743_194029027	0.00178628	1.86022	284	Intron (ENSSSCT00000005633/ENSSSCG00000005110, intron 60 of 113)	1	193911965	194264354	352390	ENSSSCG00000005110	ENSSSCT00000005633	235327
chr1_194652925_194653921	0.0131349	0.794776	996	3' UTR	1	194681426	194681550	125	ENSSSCG00000025904	ENSSSCT00000027634	27629
chr1_200883788_200884473	0.0294179	1.18847	685	3' UTR	1	200909962	200918079	8118	ENSSSCG00000041931	ENSSSCT00000071343	33606
chr1_219641033_219641264	0.0499716	-0.65119	231	Promoter (2-3kb)	1	219606894	219643274	36381	ENSSSCG00000041522	ENSSSCT00000084118	2010
chr1_221836205_221836718	0.0466088	-4.69158	513	3' UTR	1	221844052	221848480	4429	ENSSSCG00000037125	ENSSSCT00000039664	11762
chr1_224962446_224962901	0.00398013	0.754609	455	3' UTR	1	224948963	224951669	2707	ENSSSCG00000049381	ENSSSCT00000081174	-10778
chr1_225158814_225159261	0.0193189	0.824322	447	Exon (ENSSSCT00000026305/ENSSSCG00000021802, exon 3 of 5)	1	225150664	225193334	42671	ENSSSCG00000021802	ENSSSCT00000026305	34073
chr1_236551550_236551753	0.0405008	-1.52871	203	Promoter (<=1kb)	1	236551731	236583633	31903	ENSSSCG00000005325	ENSSSCT00000063248	0
chr1_236693351_236693934	0.0438255	0.644144	583	3' UTR	1	236709673	236710632	960	ENSSSCG00000048280	ENSSSCT00000089206	16698
chr1_238627944_238628756	0.0165805	0.662613	812	3' UTR	1	238639454	238666488	27035	ENSSSCG00000032554	ENSSSCT00000071112	37732
chr1_239531969_239532443	0.045523	-6.24004	474	3' UTR	1	239532246	239568649	36404	ENSSSCG00000005368	ENSSSCT00000005908	36206
chr1_241760909_241761757	0.0428042	0.622211	848	3' UTR	1	241657531	241762991	105461	ENSSSCG00000005386	ENSSSCT00000005928	103379
chr1_243115069_243116776	0.0102821	0.746671	1707	Exon (ENSSSCT00000039074/ENSSSCG00000034239, exon 3 of 4)	1	243100370	243107460	7091	ENSSSCG00000027974	ENSSSCT00000024573	-7610
chr1_243246225_243246622	0.0444775	0.731366	397	Exon (ENSSSCT00000024274/ENSSSCG00000005399, exon 13 of 20)	1	243225924	243254446	28523	ENSSSCG00000005399	ENSSSCT00000024274	20302
chr1_246147005_246147594	0.0435137	1.121	589	3' UTR	1	246129500	246140398	10899	ENSSSCG00000005424	ENSSSCT00000052222	17506
chr1_253382272_253382478	0.017221	-1.08414	206	Exon (ENSSSCT00000028959/ENSSSCG00000026194, exon 3 of 5)	1	253375199	253393852	18654	ENSSSCG00000026194	ENSSSCT00000028959	11374
chr1_253817367_253817567	0.00900498	-1.15929	200	Exon (ENSSSCT00000069591/ENSSSCG00000005477, exon 21 of 28)	1	253799446	253805282	5837	ENSSSCG00000023714	ENSSSCT00000041275	17922
chr1_253909542_253909741	0.0437754	-2.11852	199	Promoter (2-3kb)	1	253906717	253925049	18333	ENSSSCG00000024648	ENSSSCT00000032454	2826
chr1_258051526_258054180	0.00445854	0.768253	2654	5' UTR	1	258044803	258059004	14202	ENSSSCG00000005503	ENSSSCT00000076294	6724
chr1_260666806_260667140	0.0443497	1.13843	334	Exon (ENSSSCT00000006055/ENSSSCG00000005506, exon 6 of 6)	1	260467431	260635443	168013	ENSSSCG00000028117	ENSSSCT00000077686	-31364
chr1_260808299_260808501	0.0453558	0.926648	202	Distal Intergenic	1	260825454	260837682	12229	ENSSSCG00000005508	ENSSSCT00000049838	29181
chr1_261679962_261680293	0.0107675	-1.95602	331	Intron (ENSSSCT00000090283/ENSSSCG00000005524, intron 1 of 18)	1	261659759	261857024	197266	ENSSSCG00000005524	ENSSSCT00000081220	20204
chr1_261756873_261757115	0.0262553	-1.95899	242	Promoter (<=1kb)	1	261756648	261857024	100377	ENSSSCG00000005524	ENSSSCT00000077561	226
chr1_263833910_263835243	0.0184963	0.734903	1333	Promoter (2-3kb)	1	263831224	263837523	6300	ENSSSCG00000032575	ENSSSCT00000041069	2280
chr1_268632140_268632557	0.0227982	-1.99596	417	Exon (ENSSSCT00000006202/ENSSSCG00000005640, exon 6 of 20)	1	268617087	268642058	24972	ENSSSCG00000005640	ENSSSCT00000006202	9501
chr1_268745915_268747143	0.00722134	0.637875	1228	3' UTR	1	268756680	268788791	32112	ENSSSCG00000005648	ENSSSCT00000078426	-9537
chr1_268773401_268773729	0.0351964	0.607791	328	Promoter (<=1kb)	1	268773806	268788205	14400	ENSSSCG00000005648	ENSSSCT00000006210	-77
chr1_271181060_271181603	0.0186585	-1.4438	543	Exon (ENSSSCT00000006280/ENSSSCG00000005711, exon 29 of 32)	1	271213537	271217599	4063	ENSSSCG00000041350	ENSSSCT00000084485	-31934
chr1_271242380_271242646	0.0475242	-0.618319	266	Promoter (1-2kb)	1	271241205	271271904	30700	ENSSSCG00000005713	ENSSSCT00000085017	1176
chr1_271336788_271336987	0.00893626	-1.28809	199	Promoter (<=1kb)	1	271336821	271427316	90496	ENSSSCG00000005715	ENSSSCT00000078492	0
chr1_271408294_271410340	0.00851665	-0.628727	2046	Exon (ENSSSCT00000078492/ENSSSCG00000005715, exon 16 of 30)	1	271417961	271418046	86	ENSSSCG00000033186	ENSSSCT00000019929	-7621
chr1_271453081_271453355	0.0355837	0.876255	274	Promoter (<=1kb)	1	271448364	271453772	5409	ENSSSCG00000005717	ENSSSCT00000082907	417
chr1_272974721_272975157	0.0190588	-0.909213	436	3' UTR	1	272970548	272975293	4746	ENSSSCG00000038459	ENSSSCT00000044498	4174
chr1_273518039_273518352	0.00316917	-2.82509	313	Exon (ENSSSCT00000042641/ENSSSCG00000005749, exon 6 of 12)	1	273507477	273526835	19359	ENSSSCG00000005749	ENSSSCT00000006321	8483
chr10_686893_687326	0.00631684	0.69215	433	Exon (ENSSSCT00000053376/ENSSSCG00000031991, exon 4 of 5)	10	679351	714793	35443	ENSSSCG00000031991	ENSSSCT00000084369	7543
chr10_5813207_5814145	0.0210655	0.587096	938	3' UTR	10	5781157	5799024	17868	ENSSSCG00000041834	ENSSSCT00000067710	-14184
chr10_6713611_6714402	0.0405802	1.41654	791	3' UTR	10	6676993	6681531	4539	ENSSSCG00000049998	ENSSSCT00000072624	-32081
chr10_7033629_7034225	0.0131282	2.22811	596	Distal Intergenic	10	6712841	7030063	317223	ENSSSCG00000010814	ENSSSCT00000011830	-3567
chr10_10115965_10116221	0.028062	-0.654815	256	Promoter (<=1kb)	10	10116008	10128719	12712	ENSSSCG00000027882	ENSSSCT00000022625	0
chr10_12511679_12513024	0.0274454	0.749535	1345	3' UTR	10	12510547	12528968	18422	ENSSSCG00000025290	ENSSSCT00000041717	15944
chr10_12589408_12589607	0.0354285	-1.63712	199	3' UTR	10	12557766	12569008	11243	ENSSSCG00000024484	ENSSSCT00000025010	31643
chr10_13445723_13446344	0.0338003	1.48223	621	Distal Intergenic	10	13439771	13443929	4159	ENSSSCG00000046945	ENSSSCT00000087852	5953
chr10_13449395_13449952	0.0211977	1.18708	557	3' UTR	10	13439771	13443929	4159	ENSSSCG00000046945	ENSSSCT00000087852	9625
chr10_14218531_14218810	0.00438946	#NAME?	279	Exon (ENSSSCT00000028077/ENSSSCG00000023660, exon 11 of 24)	10	14203159	14241197	38039	ENSSSCG00000023660	ENSSSCT00000028077	22387
chr10_16359883_16360423	0.03741	6.55304	540	3' UTR	10	16445492	16465326	19835	ENSSSCG00000049813	ENSSSCT00000066668	-85069
chr10_17437942_17439756	0.00712556	1.40073	1814	Distal Intergenic	10	17453458	17457470	4013	ENSSSCG00000046969	ENSSSCT00000075860	17714
chr10_17441039_17442540	0.0229478	1.94293	1501	Distal Intergenic	10	17453458	17457470	4013	ENSSSCG00000046969	ENSSSCT00000075860	14930
chr10_19074748_19075127	0.00810265	0.826492	379	5' UTR	10	19084462	19139658	55197	ENSSSCG00000010882	ENSSSCT00000082058	-9335
chr10_19419487_19420499	0.0269863	1.21006	1012	Distal Intergenic	10	19387666	19410024	22359	ENSSSCG00000010885	ENSSSCT00000033032	-9464
chr10_23220353_23221208	0.0305446	0.70746	855	Promoter (<=1kb)	10	23198796	23221067	22272	ENSSSCG00000024444	ENSSSCT00000054353	0
chr10_23634168_23634375	0.0274598	-0.962143	207	Exon (ENSSSCT00000024086/ENSSSCG00000036948, exon 5 of 25)	10	23628979	23660631	31653	ENSSSCG00000036948	ENSSSCT00000024086	5190
chr10_23749345_23749875	0.0106644	-1.47417	530	3' UTR	10	23749335	23763395	14061	ENSSSCG00000023031	ENSSSCT00000026600	13520
chr10_23750424_23751127	0.00771031	-1.64951	703	Exon (ENSSSCT00000026600/ENSSSCG00000023031, exon 16 of 19)	10	23749335	23763395	14061	ENSSSCG00000023031	ENSSSCT00000026600	12268
chr10_23752037_23753427	0.0369838	-1.44904	1390	Exon (ENSSSCT00000026600/ENSSSCG00000023031, exon 9 of 19)	10	23749335	23763395	14061	ENSSSCG00000023031	ENSSSCT00000026600	9968
chr10_23773182_23773381	0.0464478	-1.89833	199	Promoter (<=1kb)	10	23767206	23772741	5536	ENSSSCG00000021624	ENSSSCT00000076655	-442
chr10_24193451_24193804	0.0367755	-0.718376	353	Promoter (<=1kb)	10	24164792	24193820	29029	ENSSSCG00000031201	ENSSSCT00000055013	16
chr10_24966243_24966442	0.0343191	-4.41076	199	Promoter (2-3kb)	10	24956910	24969221	12312	ENSSSCG00000032301	ENSSSCT00000078522	2779
chr10_24967166_24967370	0.049888	-3.39584	204	Promoter (1-2kb)	10	24956910	24969221	12312	ENSSSCG00000032301	ENSSSCT00000078522	1851
chr10_29207811_29208159	0.0264265	0.913212	348	Exon (ENSSSCT00000049848/ENSSSCG00000010955, exon 8 of 11)	10	29134838	29217115	82278	ENSSSCG00000010955	ENSSSCT00000056638	72974
chr10_31330516_31330715	0.0313666	1.03173	199	3' UTR	10	31330560	31340820	10261	ENSSSCG00000035132	ENSSSCT00000056585	10105
chr10_32162455_32163343	0.00219872	1.43942	888	Promoter (1-2kb)	10	32160858	32164718	3861	ENSSSCG00000037000	ENSSSCT00000044751	1598
chr10_32892518_32892838	0.0316627	-0.6799	320	3' UTR	10	32880455	32880536	82	ENSSSCG00000023577	ENSSSCT00000025202	12064
chr10_33104320_33104519	0.0144303	1.34756	199	5' UTR	10	33100429	33116105	15677	ENSSSCG00000010992	ENSSSCT00000012033	3892
chr10_33931470_33931927	0.0382479	0.753913	457	3' UTR	10	33891763	33933455	41693	ENSSSCG00000030408	ENSSSCT00000048370	39708
chr10_38679644_38679897	0.0490407	0.621768	253	3' UTR	10	38758728	38762412	3685	ENSSSCG00000048641	ENSSSCT00000088881	-78831
chr10_39004642_39004943	0.0293764	1.15024	301	3' UTR	10	39029610	39037878	8269	ENSSSCG00000045560	ENSSSCT00000074356	-24667
chr10_39932916_39933361	0.00799137	0.844368	445	Promoter (<=1kb)	10	39932961	40022339	89379	ENSSSCG00000011013	ENSSSCT00000012055	0
chr10_41935464_41935974	0.0036595	1.43686	510	Distal Intergenic	10	41919910	41924668	4759	ENSSSCG00000046668	ENSSSCT00000073556	15555
chr10_42254926_42256434	0.0122823	1.12885	1508	Promoter (1-2kb)	10	42257663	42258323	661	ENSSSCG00000046404	ENSSSCT00000081994	1889
chr10_42261335_42261592	0.00728705	1.45592	257	Distal Intergenic	10	42257663	42258323	661	ENSSSCG00000046404	ENSSSCT00000081994	-3013
chr10_46300678_46301658	0.0321173	0.843913	980	3' UTR	10	46449779	46601086	151308	ENSSSCG00000011047	ENSSSCT00000062143	-148121
chr10_46929070_46930073	0.0432263	-1.00513	1003	3' UTR	10	46904311	46934895	30585	ENSSSCG00000011051	ENSSSCT00000077717	4822
chr10_46931070_46931307	0.0268432	-2.16571	237	Exon (ENSSSCT00000037433/ENSSSCG00000011051, exon 4 of 16)	10	46904311	46934895	30585	ENSSSCG00000011051	ENSSSCT00000077717	3588
chr10_48572493_48572712	0.0347562	-2.25009	219	Promoter (1-2kb)	10	48530848	48573974	43127	ENSSSCG00000023247	ENSSSCT00000023307	1262
chr10_52406603_52407512	0.0154622	0.713145	909	3' UTR	10	52472368	52476651	4284	ENSSSCG00000048036	ENSSSCT00000067028	69139
chr10_52408097_52408729	0.00687825	0.812215	632	3' UTR	10	52472368	52476651	4284	ENSSSCG00000048036	ENSSSCT00000067028	67922
chr10_53060334_53060538	0.0291896	0.989308	204	Exon (ENSSSCT00000030126/ENSSSCG00000026001, exon 12 of 12)	10	53060979	53069721	8743	ENSSSCG00000044376	ENSSSCT00000077682	9183
chr10_54675872_54676390	0.0177741	0.933189	518	Promoter (<=1kb)	10	54268440	54675927	407488	ENSSSCG00000032444	ENSSSCT00000041070	0
chr10_56561092_56562593	0.0428384	0.639903	1501	Distal Intergenic	10	56463418	56470419	7002	ENSSSCG00000044246	ENSSSCT00000080354	97675
chr10_56953965_56954743	0.0301624	0.833042	778	Distal Intergenic	10	56765353	56770839	5487	ENSSSCG00000043159	ENSSSCT00000079790	-183127
chr10_57891005_57891245	0.0432643	1.15329	240	Exon (ENSSSCT00000035519/ENSSSCG00000011106, exon 8 of 9)	10	57905144	57911927	6784	ENSSSCG00000041675	ENSSSCT00000074993	20682
chr10_57894259_57895570	0.0164415	1.24484	1311	3' UTR	10	57905144	57911927	6784	ENSSSCG00000041675	ENSSSCT00000074993	16357
chr10_59143343_59143550	0.0396065	1.19617	207	3' UTR	10	59052910	59144797	91888	ENSSSCG00000011110	ENSSSCT00000012159	90434
chr10_60391255_60391980	0.0314604	0.61385	725	3' UTR	10	60429952	60434057	4106	ENSSSCG00000044300	ENSSSCT00000084799	-37972
chr10_65121312_65122023	0.0458777	1.74492	711	3' UTR	10	65109086	65122188	13103	ENSSSCG00000028790	ENSSSCT00000029024	12227
chr10_66061517_66063661	0.049369	0.989061	2144	Distal Intergenic	10	66067473	66072754	5282	ENSSSCG00000041177	ENSSSCT00000078500	9093
chr10_68670521_68671299	0.00168433	-2.20874	778	Exon (ENSSSCT00000044332/ENSSSCG00000011162, exon 4 of 18)	10	68663250	68707893	44644	ENSSSCG00000011162	ENSSSCT00000012224	7272
chr11_431071_432250	0.0257944	1.23176	1179	Exon (ENSSSCT00000029020/ENSSSCG00000022957, exon 32 of 35)	11	447052	480121	33070	ENSSSCG00000009570	ENSSSCT00000061826	-14802
chr11_467929_468679	0.00351354	-1.35643	750	Exon (ENSSSCT00000061826/ENSSSCG00000009570, exon 6 of 13)	11	447112	480121	33010	ENSSSCG00000009570	ENSSSCT00000010491	20818
chr11_1331051_1331778	0.000365092	0.830998	727	3' UTR	11	1321085	1321828	744	ENSSSCG00000031280	ENSSSCT00000046512	9967
chr11_4984748_4984978	0.0298078	-1.36794	230	Exon (ENSSSCT00000010196/ENSSSCG00000009308, exon 4 of 12)	11	5009659	5009765	107	ENSSSCG00000040336	ENSSSCT00000063061	-24681
chr11_7561372_7562458	0.0286916	0.989563	1086	Promoter (<=1kb)	11	7561605	7593543	31939	ENSSSCG00000046261	ENSSSCT00000077852	0
chr11_7736020_7736422	0.0351335	1.67532	402	Exon (ENSSSCT00000089182/ENSSSCG00000009334, exon 15 of 18)	11	7733874	7759094	25221	ENSSSCG00000009334	ENSSSCT00000089182	22672
chr11_7737793_7738035	0.0246616	1.51192	242	Exon (ENSSSCT00000089182/ENSSSCG00000009334, exon 14 of 18)	11	7733874	7759094	25221	ENSSSCG00000009334	ENSSSCT00000089182	21059
chr11_7906406_7906987	0.0246143	0.822511	581	3' UTR	11	7928952	7933174	4223	ENSSSCG00000042652	ENSSSCT00000090779	-21965
chr11_10984235_10984834	0.0244643	1.0012	599	Distal Intergenic	11	10976957	10981833	4877	ENSSSCG00000050508	ENSSSCT00000085921	7279
chr11_16464883_16465386	0.0354542	0.87363	503	3' UTR	11	16466475	16500558	34084	ENSSSCG00000009385	ENSSSCT00000010283	35172
chr11_18469384_18470076	0.0132857	1.06903	692	3' UTR	11	18477201	18518102	40902	ENSSSCG00000031598	ENSSSCT00000086085	48026
chr11_18487073_18487293	0.0399567	1.36541	220	Exon (ENSSSCT00000070633/ENSSSCG00000031598, exon 7 of 10)	11	18477201	18518102	40902	ENSSSCG00000031598	ENSSSCT00000086085	30809
chr11_18490870_18491080	0.0422398	1.6429	210	Exon (ENSSSCT00000070633/ENSSSCG00000031598, exon 6 of 10)	11	18477201	18518102	40902	ENSSSCG00000031598	ENSSSCT00000086085	27022
chr11_18496265_18496822	0.0410505	1.24963	557	Exon (ENSSSCT00000070633/ENSSSCG00000031598, exon 5 of 10)	11	18477201	18518102	40902	ENSSSCG00000031598	ENSSSCT00000086085	21280
chr11_19355992_19356270	0.0106467	0.589361	278	Promoter (<=1kb)	11	19349133	19356094	6962	ENSSSCG00000009403	ENSSSCT00000069768	0
chr11_22287932_22288131	0.0394459	-0.877375	199	Exon (ENSSSCT00000074552/ENSSSCG00000009420, exon 7 of 10)	11	22267481	22303071	35591	ENSSSCG00000009420	ENSSSCT00000057977	20452
chr11_25735268_25735711	0.0483847	0.590459	443	3' UTR	11	25706126	25708636	2511	ENSSSCG00000031378	ENSSSCT00000074848	29143
chr11_47571211_47571426	0.0487937	-1.1463	215	Exon (ENSSSCT00000087065/ENSSSCG00000009464, exon 13 of 20)	11	47699012	47699119	108	ENSSSCG00000020032	ENSSSCT00000021627	-127586
chr11_52159794_52160559	0.0105397	0.914581	765	Promoter (<=1kb)	11	52153816	52160497	6682	ENSSSCG00000009482	ENSSSCT00000010397	0
chr11_66535642_66536455	0.0192901	0.599913	813	5' UTR	11	66526777	66528510	1734	ENSSSCG00000051098	ENSSSCT00000090116	-7133
chr11_66679212_66679500	0.0105859	1.09637	288	Promoter (<=1kb)	11	66679252	66720063	40812	ENSSSCG00000039812	ENSSSCT00000037486	0
chr11_67565242_67566080	0.0188646	-1.78099	838	5' UTR	11	67463635	67524793	61159	ENSSSCG00000009511	ENSSSCT00000087053	-40450
chr11_71137035_71137601	0.0399355	0.738365	566	3' UTR	11	71141798	71168321	26524	ENSSSCG00000032046	ENSSSCT00000029959	-4197
chr11_71158671_71158894	0.0498833	-1.29115	223	Exon (ENSSSCT00000029959/ENSSSCG00000032046, exon 9 of 15)	11	71174395	71192234	17840	ENSSSCG00000042169	ENSSSCT00000052524	-15501
chr11_74226782_74227525	0.0371877	0.598284	743	Intron (ENSSSCT00000051178/ENSSSCG00000009535, intron 2 of 5)	11	74186640	74233354	46715	ENSSSCG00000009535	ENSSSCT00000051178	5829
chr11_76880924_76881141	0.00664992	-0.806009	217	Intron (ENSSSCT00000080867/ENSSSCG00000044700, intron 5 of 11)	11	76858296	76888850	30555	ENSSSCG00000044700	ENSSSCT00000080867	7709
chr11_76902482_76902681	0.0208937	-2.58676	199	Exon (ENSSSCT00000091064/ENSSSCG00000044051, exon 21 of 24)	11	76858296	76888850	30555	ENSSSCG00000044700	ENSSSCT00000080867	-13633
chr11_76904648_76905183	0.0299725	-2.24183	535	Exon (ENSSSCT00000091064/ENSSSCG00000044051, exon 19 of 24)	11	76858296	76888850	30555	ENSSSCG00000044700	ENSSSCT00000080867	-15799
chr11_77030319_77030927	0.0067891	-1.38973	608	Promoter (<=1kb)	11	77031738	77036832	5095	ENSSSCG00000046613	ENSSSCT00000084836	-811
chr11_77120104_77120313	0.0434669	-1.38607	209	Exon (ENSSSCT00000082503/ENSSSCG00000009545, exon 19 of 19)	11	77167055	77188902	21848	ENSSSCG00000022719	ENSSSCT00000026731	68589
chr12_229861_230093	0.0476745	0.758209	232	Exon (ENSSSCT00000018656/ENSSSCG00000017137, exon 4 of 5)	12	228503	241271	12769	ENSSSCG00000017137	ENSSSCT00000018656	11178
chr12_1239877_1240359	0.0144197	1.10693	482	Promoter (2-3kb)	12	1237835	1239837	2003	ENSSSCG00000045526	ENSSSCT00000070496	2043
chr12_3201158_3201422	0.0413199	0.763597	264	Exon (ENSSSCT00000058155/ENSSSCG00000038130, exon 3 of 9)	12	3212432	3222648	10217	ENSSSCG00000036383	ENSSSCT00000070957	-11010
chr12_3231568_3231890	0.019408	1.20225	322	Distal Intergenic	12	3212514	3222711	10198	ENSSSCG00000036383	ENSSSCT00000049917	19055
chr12_3704604_3705647	0.0416444	2.50291	1043	Intron (ENSSSCT00000082577/ENSSSCG00000037120, intron 1 of 4)	12	3728736	3734205	5470	ENSSSCG00000033883	ENSSSCT00000051048	-23089
chr12_3790669_3791310	0.00197162	-1.88121	641	Intron (ENSSSCT00000082577/ENSSSCG00000037120, intron 4 of 4)	12	3786036	3795917	9882	ENSSSCG00000037120	ENSSSCT00000056872	4634
chr12_4841702_4841921	0.041332	-0.744933	219	5' UTR	12	4836928	4857244	20317	ENSSSCG00000037376	ENSSSCT00000079504	4775
chr12_5296937_5297139	0.0369666	-0.772771	202	Exon (ENSSSCT00000018711/ENSSSCG00000017186, exon 18 of 20)	12	5307383	5311990	4608	ENSSSCG00000017187	ENSSSCT00000018712	-10244
chr12_5727962_5728176	0.0365574	-1.13007	214	Exon (ENSSSCT00000070353/ENSSSCG00000017205, exon 3 of 12)	12	5695257	5732174	36918	ENSSSCG00000017205	ENSSSCT00000070353	3998
chr12_6041672_6042441	0.0212332	1.39275	769	Exon (ENSSSCT00000046482/ENSSSCG00000017208, exon 7 of 9)	12	6047340	6072409	25070	ENSSSCG00000017211	ENSSSCT00000064202	-4899
chr12_6701633_6701856	0.0114334	-0.692688	223	Exon (ENSSSCT00000049250/ENSSSCG00000040989, exon 5 of 7)	12	6698600	6713339	14740	ENSSSCG00000040989	ENSSSCT00000041600	11483
chr12_6742547_6742961	0.0411078	1.83098	414	Distal Intergenic	12	6761959	6764751	2793	ENSSSCG00000027923	ENSSSCT00000028588	21790
chr12_6884949_6885153	0.00582727	0.872358	204	Exon (ENSSSCT00000049119/ENSSSCG00000017239, exon 5 of 5)	12	6838427	6881628	43202	ENSSSCG00000017238	ENSSSCT00000018767	-3322
chr12_7710306_7710568	0.0146398	0.880359	262	3' UTR	12	7710275	7727442	17168	ENSSSCG00000017246	ENSSSCT00000018775	16874
chr12_11830938_11831147	0.0355271	-1.1289	209	Intron (ENSSSCT00000056612/ENSSSCG00000017261, intron 2 of 12)	12	11826578	11827867	1290	ENSSSCG00000034083	ENSSSCT00000045718	4361
chr12_11837697_11838328	0.0407811	-1.11916	631	5' UTR	12	11751937	11843055	91119	ENSSSCG00000017261	ENSSSCT00000056612	4727
chr12_14601251_14601450	0.0146943	1.24784	199	5' UTR	12	14582544	14601576	19033	ENSSSCG00000036057	ENSSSCT00000064606	18708
chr12_14874451_14875025	0.00172736	0.786551	574	Distal Intergenic	12	14867961	14868029	69	ENSSSCG00000019194	ENSSSCT00000020789	-6423
chr12_15037698_15037897	0.0442967	#NAME?	199	Exon (ENSSSCT00000018814/ENSSSCG00000017282, exon 17 of 27)	12	15049262	15052739	3478	ENSSSCG00000050870	ENSSSCT00000088045	14842
chr12_15091697_15091956	0.00314407	2.26599	259	Promoter (<=1kb)	12	15091729	15114398	22670	ENSSSCG00000017288	ENSSSCT00000018818	0
chr12_15111260_15112066	0.0208228	1.56489	806	Exon (ENSSSCT00000018818/ENSSSCG00000017288, exon 26 of 33)	12	15101868	15106205	4338	ENSSSCG00000017287	ENSSSCT00000018819	-5056
chr12_15114601_15115860	0.000803318	0.608371	1259	3' UTR	12	15101868	15106205	4338	ENSSSCG00000017287	ENSSSCT00000018819	-8397
chr12_15165416_15165615	0.0213374	1.9096	199	Promoter (<=1kb)	12	15165405	15204719	39315	ENSSSCG00000028698	ENSSSCT00000091183	12
chr12_15221762_15222697	0.0234727	0.843188	935	Promoter (1-2kb)	12	15224289	15227700	3412	ENSSSCG00000040509	ENSSSCT00000050149	-1592
chr12_15308331_15309455	0.0114485	0.595456	1124	3' UTR	12	15254950	15312704	57755	ENSSSCG00000036944	ENSSSCT00000088103	3249
chr12_18914787_18915106	0.0234521	0.991742	319	Promoter (<=1kb)	12	18915433	18919759	4327	ENSSSCG00000030167	ENSSSCT00000030896	-327
chr12_19001276_19001725	0.00364624	-1.775	449	Exon (ENSSSCT00000063504/ENSSSCG00000017360, exon 15 of 21)	12	18992354	19006141	13788	ENSSSCG00000017360	ENSSSCT00000039688	8923
chr12_19043493_19043862	0.00446288	-1.73649	369	Distal Intergenic	12	19033480	19040434	6955	ENSSSCG00000039673	ENSSSCT00000059515	-3060
chr12_19592857_19593102	0.0277042	0.796267	245	Intron (ENSSSCT00000078846/ENSSSCG00000050092, intron 2 of 2)	12	19582503	19601978	19476	ENSSSCG00000050092	ENSSSCT00000078846	10355
chr12_20383785_20383996	0.015016	-0.633678	211	3' UTR	12	20375300	20384001	8702	ENSSSCG00000035446	ENSSSCT00000062644	8486
chr12_20573957_20574156	0.0229896	-1.01732	199	3' UTR	12	20580980	20585878	4899	ENSSSCG00000017407	ENSSSCT00000034651	-6824
chr12_22309410_22309771	0.0208575	-2.15789	361	5' UTR	12	22301103	22332197	31095	ENSSSCG00000029102	ENSSSCT00000057549	8308
chr12_23568715_23570441	0.0316168	-0.760158	1726	3' UTR	12	23558636	23561338	2703	ENSSSCG00000046446	ENSSSCT00000087689	10080
chr12_34631767_34632301	0.0098155	1.30212	534	Promoter (2-3kb)	12	34619729	34629022	9294	ENSSSCG00000034752	ENSSSCT00000045227	-2746
chr12_35639428_35640222	0.0147092	0.75424	794	3' UTR	12	35573495	35644200	70706	ENSSSCG00000035400	ENSSSCT00000049123	65934
chr12_35952865_35953076	0.0282101	0.742169	211	Promoter (<=1kb)	12	35952990	36065956	112967	ENSSSCG00000017668	ENSSSCT00000019232	0
chr12_35955061_35955343	0.0490546	0.854852	282	Promoter (2-3kb)	12	35952990	36065956	112967	ENSSSCG00000017668	ENSSSCT00000019232	2072
chr12_37613800_37614156	0.0207792	0.757181	356	Promoter (<=1kb)	12	37613822	37678708	64887	ENSSSCG00000017678	ENSSSCT00000019242	0
chr12_38832067_38832587	0.00514962	3.24705	520	Intron (ENSSSCT00000055904/ENSSSCG00000017694, intron 1 of 56)	12	38836072	38838228	2157	ENSSSCG00000047542	ENSSSCT00000083934	-3485
chr12_38927076_38927948	0.019966	0.584996	872	3' UTR	12	38941089	38978448	37360	ENSSSCG00000029874	ENSSSCT00000029194	-13141
chr12_39010338_39011359	0.00560889	0.667808	1021	Exon (ENSSSCT00000036739/ENSSSCG00000026596, exon 13 of 21)	12	39048616	39048722	107	ENSSSCG00000031394	ENSSSCT00000037370	-37257
chr12_42866485_42866919	0.00257071	1.23531	434	Exon (ENSSSCT00000019308/ENSSSCG00000017741, exon 3 of 7)	12	42863268	42881526	18259	ENSSSCG00000017741	ENSSSCT00000019308	3218
chr12_44274990_44275189	0.0470522	1.05411	199	Promoter (1-2kb)	12	44174944	44277133	102190	ENSSSCG00000017755	ENSSSCT00000080491	1944
chr12_44825540_44825889	0.0330972	1.35293	349	Promoter (1-2kb)	12	44808331	44827247	18917	ENSSSCG00000026706	ENSSSCT00000022855	1358
chr12_45401031_45401359	0.00109135	0.887818	328	Intron (ENSSSCT00000052274/ENSSSCG00000040641, intron 1 of 6)	12	45339676	45396723	57048	ENSSSCG00000017783	ENSSSCT00000067637	-4309
chr12_45402940_45403151	0.0394244	0.820767	211	Intron (ENSSSCT00000052274/ENSSSCG00000040641, intron 1 of 6)	12	45339676	45396723	57048	ENSSSCG00000017783	ENSSSCT00000067637	-6218
chr12_46621137_46621666	0.0167506	1.30085	529	3' UTR	12	46621045	46637562	16518	ENSSSCG00000017801	ENSSSCT00000019373	15896
chr12_46622699_46623748	0.000995557	1.7895	1049	3' UTR	12	46621045	46637562	16518	ENSSSCG00000017801	ENSSSCT00000019373	13814
chr12_47108288_47108678	0.0298484	0.604371	390	Promoter (<=1kb)	12	47109580	47133670	24091	ENSSSCG00000017809	ENSSSCT00000053086	-902
chr12_47129420_47129619	0.0454482	1.26177	199	Intron (ENSSSCT00000053086/ENSSSCG00000017809, intron 4 of 4)	12	47125248	47291157	165910	ENSSSCG00000017812	ENSSSCT00000019386	4173
chr12_47685255_47685625	0.0208516	0.751005	370	Promoter (<=1kb)	12	47671654	47685595	13942	ENSSSCG00000038989	ENSSSCT00000078024	0
chr12_48074462_48077457	0.039939	-0.777696	2995	5' UTR	12	48015980	48048734	32755	ENSSSCG00000017822	ENSSSCT00000077454	58483
chr12_48480202_48480555	0.0175458	-2.51427	353	Exon (ENSSSCT00000039378/ENSSSCG00000037159, exon 2 of 6)	12	48469234	48486729	17496	ENSSSCG00000037159	ENSSSCT00000039378	6174
chr12_48742368_48742715	0.00591858	-0.907319	347	Exon (ENSSSCT00000037768/ENSSSCG00000017835, exon 24 of 26)	12	48740120	48759960	19841	ENSSSCG00000017835	ENSSSCT00000055399	17245
chr12_49713356_49714511	0.0041493	1.08664	1155	3' UTR	12	49677291	49701325	24035	ENSSSCG00000017863	ENSSSCT00000045984	-12032
chr12_51506142_51507466	0.00815117	0.603182	1324	Promoter (<=1kb)	12	51505381	51507943	2563	ENSSSCG00000034958	ENSSSCT00000042182	477
chr12_51604106_51605212	0.024932	0.663883	1106	3' UTR	12	51554954	51562743	7790	ENSSSCG00000036311	ENSSSCT00000083372	-41364
chr12_51915420_51916034	0.0338324	-2.26051	614	Exon (ENSSSCT00000019480/ENSSSCG00000017900, exon 14 of 26)	12	51923854	51931872	8019	ENSSSCG00000017901	ENSSSCT00000019481	-7820
chr12_52109113_52109979	0.0323576	2.03223	866	Promoter (<=1kb)	12	52108873	52115533	6661	ENSSSCG00000017915	ENSSSCT00000019497	241
chr12_52637962_52638167	0.0295735	-0.992866	205	Exon (ENSSSCT00000019522/ENSSSCG00000017938, exon 4 of 9)	12	52635383	52641651	6269	ENSSSCG00000017938	ENSSSCT00000019522	3484
chr12_53647912_53649292	0.0395236	1.75588	1380	3' UTR	12	53609757	53609863	107	ENSSSCG00000039032	ENSSSCT00000038409	-38050
chr12_55333322_55333522	0.0468859	-0.710688	200	Distal Intergenic	12	55347087	55371900	24814	ENSSSCG00000018007	ENSSSCT00000019601	38378
chr12_55351232_55352904	0.0450782	-0.658583	1672	3' UTR	12	55347087	55371900	24814	ENSSSCG00000018007	ENSSSCT00000019601	18996
chr12_55354066_55354720	0.034846	-0.660033	654	Exon (ENSSSCT00000019601/ENSSSCG00000018007, exon 32 of 40)	12	55347087	55371900	24814	ENSSSCG00000018007	ENSSSCT00000019601	17180
chr12_55358933_55359160	0.00764943	-0.985026	227	Exon (ENSSSCT00000019601/ENSSSCG00000018007, exon 24 of 40)	12	55347087	55371900	24814	ENSSSCG00000018007	ENSSSCT00000019601	12740
chr12_59319022_59319320	0.0295007	-0.896284	298	Exon (ENSSSCT00000075278/ENSSSCG00000050244, exon 7 of 20)	12	59359517	59392561	33045	ENSSSCG00000018039	ENSSSCT00000019634	-40197
chr12_59320269_59320473	0.0196025	-1.24688	204	Exon (ENSSSCT00000075278/ENSSSCG00000050244, exon 8 of 20)	12	59359517	59392561	33045	ENSSSCG00000018039	ENSSSCT00000019634	-39044
chr12_60438228_60438939	0.0385334	1.28547	711	3' UTR	12	60435273	60443520	8248	ENSSSCG00000038189	ENSSSCT00000062334	4581
chr12_60500816_60501687	0.021286	0.823757	871	Promoter (<=1kb)	12	60487341	60500451	13111	ENSSSCG00000040859	ENSSSCT00000091055	-366
chr12_60641006_60642800	0.0386614	1.31465	1794	Exon (ENSSSCT00000051175/ENSSSCG00000037557, exon 8 of 15)	12	60633171	60651675	18505	ENSSSCG00000037557	ENSSSCT00000046987	8875
chr12_61327890_61328089	0.0194221	0.946997	199	Intron (ENSSSCT00000044901/ENSSSCG00000031802, intron 1 of 7)	12	61332928	61352985	20058	ENSSSCG00000031802	ENSSSCT00000079336	-4839
chr13_3330025_3331084	0.0378972	0.680822	1059	Promoter (<=1kb)	13	3330022	3368931	38910	ENSSSCG00000011195	ENSSSCT00000012260	4
chr13_17629977_17630221	0.045	0.656794	244	Exon (ENSSSCT00000012296/ENSSSCG00000011229, exon 16 of 17)	13	17582875	17635021	52147	ENSSSCG00000011229	ENSSSCT00000091259	47103
chr13_17633197_17633821	0.018512	0.708776	624	3' UTR	13	17582875	17635021	52147	ENSSSCG00000011229	ENSSSCT00000091259	50323
chr13_18528662_18528971	0.0124085	1.14319	309	Exon (ENSSSCT00000059524/ENSSSCG00000011233, exon 4 of 13)	13	18506194	18558006	51813	ENSSSCG00000011233	ENSSSCT00000059524	29035
chr13_21788868_21789939	0.0159221	0.85653	1071	3' UTR	13	21871815	21872803	989	ENSSSCG00000025502	ENSSSCT00000025520	82864
chr13_21791196_21791931	0.0350017	1.02682	735	3' UTR	13	21871815	21872803	989	ENSSSCG00000025502	ENSSSCT00000025520	80872
chr13_21792740_21792975	0.0390538	0.862719	235	Intron (ENSSSCT00000027443/ENSSSCG00000024222, intron 18 of 18)	13	21871815	21872803	989	ENSSSCG00000025502	ENSSSCT00000025520	79828
chr13_23784295_23784639	0.0223707	0.79706	344	3' UTR	13	23797100	23830332	33233	ENSSSCG00000011263	ENSSSCT00000048987	-12461
chr13_24574901_24575190	0.0409069	0.700758	289	Promoter (<=1kb)	13	24574910	24577616	2707	ENSSSCG00000011270	ENSSSCT00000012338	0
chr13_26210787_26211506	0.0428302	0.937526	719	3' UTR	13	26206867	26219037	12171	ENSSSCG00000011287	ENSSSCT00000012357	7531
chr13_26685772_26686365	0.0149271	0.624277	593	5' UTR	13	26669417	26724462	55046	ENSSSCG00000011295	ENSSSCT00000057732	16356
chr13_26720603_26722237	0.00266096	0.710055	1634	3' UTR	13	26669417	26724462	55046	ENSSSCG00000011295	ENSSSCT00000057732	51187
chr13_27038994_27039455	0.0417915	0.946891	461	Exon (ENSSSCT00000059879/ENSSSCG00000011297, exon 3 of 8)	13	27034273	27056744	22472	ENSSSCG00000011297	ENSSSCT00000012367	4722
chr13_27701100_27701438	0.00595662	1.6066	338	3' UTR	13	27653185	27703556	50372	ENSSSCG00000031304	ENSSSCT00000053555	47916
chr13_28103071_28103500	0.00355049	0.796549	429	3' UTR	13	28045397	28054920	9524	ENSSSCG00000031576	ENSSSCT00000054648	57675
chr13_29110643_29110845	0.0221439	-1.10804	202	Exon (ENSSSCT00000042581/ENSSSCG00000011317, exon 12 of 19)	13	29095901	29100670	4770	ENSSSCG00000011318	ENSSSCT00000012393	14743
chr13_29117046_29117248	0.0192676	-0.636241	202	Exon (ENSSSCT00000042581/ENSSSCG00000011317, exon 10 of 19)	13	29072839	29137009	64171	ENSSSCG00000011317	ENSSSCT00000052309	19761
chr13_29735456_29735685	0.0347978	0.658139	229	Promoter (<=1kb)	13	29707326	29735586	28261	ENSSSCG00000011325	ENSSSCT00000012400	0
chr13_31379570_31380311	0.017002	0.819354	741	Promoter (1-2kb)	13	31366576	31377684	11109	ENSSSCG00000011364	ENSSSCT00000012442	-1887
chr13_31715789_31715992	0.00139354	1.18651	203	Promoter (1-2kb)	13	31658652	31714455	55804	ENSSSCG00000011373	ENSSSCT00000063513	-1335
chr13_34093134_34093958	0.0406714	-2.07022	824	5' UTR	13	34088198	34089289	1092	ENSSSCG00000048899	ENSSSCT00000066490	4937
chr13_34119569_34120197	0.031955	0.839252	628	Promoter (1-2kb)	13	34119538	34121805	2268	ENSSSCG00000027573	ENSSSCT00000057682	1608
chr13_39572212_39573434	0.00770444	0.648913	1222	Promoter (<=1kb)	13	39572026	39719918	147893	ENSSSCG00000038873	ENSSSCT00000051827	187
chr13_39672088_39672289	0.0336727	-0.974421	201	Exon (ENSSSCT00000064853/ENSSSCG00000038873, exon 13 of 23)	13	39572026	39719918	147893	ENSSSCG00000038873	ENSSSCT00000051827	100063
chr13_40054120_40054464	0.0496374	-1.41967	344	3' UTR	13	40062185	40076103	13919	ENSSSCG00000035452	ENSSSCT00000058752	-7721
chr13_40306625_40306824	0.0242234	-1.82592	199	Promoter (<=1kb)	13	40277242	40307706	30465	ENSSSCG00000033189	ENSSSCT00000048818	882
chr13_46223350_46224100	0.04315	1.2131	750	Intron (ENSSSCT00000078438/ENSSSCG00000050584, intron 2 of 2)	13	46214286	46219222	4937	ENSSSCG00000051584	ENSSSCT00000081913	-4129
chr13_48026724_48027265	0.0201887	0.995332	541	Promoter (<=1kb)	13	47909011	48027384	118374	ENSSSCG00000011499	ENSSSCT00000012584	119
chr13_48496531_48497197	0.046097	0.813348	666	3' UTR	13	48486978	48501345	14368	ENSSSCG00000011500	ENSSSCT00000012585	9554
chr13_51418356_51418976	0.0464124	0.675448	620	3' UTR	13	51435952	51437065	1114	ENSSSCG00000041745	ENSSSCT00000084210	-16976
chr13_51421244_51421927	0.02548	1.85915	683	3' UTR	13	51435952	51437065	1114	ENSSSCG00000041745	ENSSSCT00000084210	-14025
chr13_65734238_65734748	0.0363105	0.615925	510	Exon (ENSSSCT00000012632/ENSSSCG00000011542, exon 5 of 11)	13	65721513	65747777	26265	ENSSSCG00000011542	ENSSSCT00000012632	12726
chr13_67612165_67612451	0.0225947	1.12164	286	Intron (ENSSSCT00000065896/ENSSSCG00000011575, intron 19 of 19)	13	67698090	67738997	40908	ENSSSCG00000030581	ENSSSCT00000084340	126546
chr13_67696599_67697022	0.0292424	1.16073	423	3' UTR	13	67698090	67738997	40908	ENSSSCG00000030581	ENSSSCT00000084340	41975
chr13_67699950_67700185	0.00494741	2.41981	235	3' UTR	13	67698090	67738997	40908	ENSSSCG00000030581	ENSSSCT00000084340	38812
chr13_68433377_68433804	0.00492676	0.945326	427	3' UTR	13	68453400	68455925	2526	ENSSSCG00000044197	ENSSSCT00000087490	22121
chr13_69223658_69224199	0.0125486	0.802057	541	Promoter (<=1kb)	13	69221839	69224701	2863	ENSSSCG00000011593	ENSSSCT00000012689	502
chr13_70339844_70340095	5.66348e-06	3.15038	251	3' UTR	13	70336900	70346863	9964	ENSSSCG00000011601	ENSSSCT00000078675	6768
chr13_70427672_70428007	0.0193571	1.74976	335	Exon (ENSSSCT00000012701/ENSSSCG00000011604, exon 3 of 3)	13	70417326	70428922	11597	ENSSSCG00000011604	ENSSSCT00000012701	10347
chr13_71672176_71672803	0.0280099	1.13427	627	Promoter (<=1kb)	13	71672733	71728047	55315	ENSSSCG00000011616	ENSSSCT00000077390	0
chr13_71760686_71761859	0.0373508	-2.63986	1173	Distal Intergenic	13	71732453	71751962	19510	ENSSSCG00000011611	ENSSSCT00000081856	28234
chr13_72348955_72349288	0.0261608	0.764184	333	5' UTR	13	72254464	72365493	111030	ENSSSCG00000011621	ENSSSCT00000027391	16205
chr13_73336280_73336672	0.0304257	0.716815	392	3' UTR	13	73343285	73348424	5140	ENSSSCG00000011626	ENSSSCT00000012723	-6613
chr13_81787671_81788269	0.0245189	0.79568	598	3' UTR	13	81773298	81773400	103	ENSSSCG00000043221	ENSSSCT00000090603	-14272
chr13_84650268_84650505	0.00547146	1.37272	237	Exon (ENSSSCT00000058048/ENSSSCG00000036206, exon 2 of 3)	13	84634030	84657371	23342	ENSSSCG00000036206	ENSSSCT00000058048	16239
chr13_88978290_88979876	0.048387	0.6739	1586	5' UTR	13	89012253	89013270	1018	ENSSSCG00000048871	ENSSSCT00000086291	-32377
chr13_90183641_90184850	0.0319775	0.588155	1209	Promoter (<=1kb)	13	90177823	90183742	5920	ENSSSCG00000030260	ENSSSCT00000079291	0
chr13_90761054_90761324	0.00918584	1.34377	270	Promoter (<=1kb)	13	90759109	90761278	2170	ENSSSCG00000037465	ENSSSCT00000059210	0
chr13_90790218_90790754	0.00375776	0.656696	536	Exon (ENSSSCT00000055153/ENSSSCG00000011710, exon 9 of 13)	13	90781647	90802213	20567	ENSSSCG00000011710	ENSSSCT00000083852	8572
chr13_90818376_90818577	0.0372846	0.907004	201	Promoter (<=1kb)	13	90818429	90842754	24326	ENSSSCG00000036920	ENSSSCT00000046666	0
chr13_92692681_92693643	0.00589945	0.778479	962	3' UTR	13	92548334	92687964	139631	ENSSSCG00000011720	ENSSSCT00000012830	144348
chr13_95231587_95231978	0.0150668	0.731169	391	Promoter (2-3kb)	13	95224272	95229466	5195	ENSSSCG00000047852	ENSSSCT00000091172	-2122
chr13_97880641_97881226	0.00774292	1.04162	585	3' UTR	13	97879539	97886718	7180	ENSSSCG00000025238	ENSSSCT00000088555	5492
chr13_100215316_100215534	0.0378632	1.58593	218	Exon (ENSSSCT00000046911/ENSSSCG00000031077, exon 3 of 17)	13	100197994	100198314	321	ENSSSCG00000038447	ENSSSCT00000040199	-17003
chr13_100216834_100217054	0.0389163	0.933684	220	Exon (ENSSSCT00000046911/ENSSSCG00000031077, exon 2 of 17)	13	100197994	100198314	321	ENSSSCG00000038447	ENSSSCT00000040199	-18521
chr13_100773790_100774128	0.0304886	1.07659	338	3' UTR	13	100772976	100807570	34595	ENSSSCG00000021774	ENSSSCT00000046695	33442
chr13_109495922_109496166	0.0238617	1.9358	244	Exon (ENSSSCT00000061488/ENSSSCG00000036114, exon 4 of 4)	13	109495553	109499921	4369	ENSSSCG00000036114	ENSSSCT00000061488	3755
chr13_110156734_110157501	0.00645433	1.1418	767	3' UTR	13	109645795	110052229	406435	ENSSSCG00000028905	ENSSSCT00000056995	-104506
chr13_117372602_117373034	0.0234606	0.932955	432	Promoter (2-3kb)	13	117370543	117386268	15726	ENSSSCG00000038443	ENSSSCT00000060729	2060
chr13_117648370_117649205	0.0341435	1.38768	835	Exon (ENSSSCT00000012874/ENSSSCG00000011763, exon 2 of 8)	13	117625330	117656354	31025	ENSSSCG00000011763	ENSSSCT00000012874	7149
chr13_120935171_120935442	0.0425913	0.691154	271	Exon (ENSSSCT00000040972/ENSSSCG00000025942, exon 18 of 24)	13	120922737	120922843	107	ENSSSCG00000040320	ENSSSCT00000060026	12435
chr13_120959963_120960162	0.0220934	2.43723	199	Intron (ENSSSCT00000040972/ENSSSCG00000025942, intron 17 of 23)	13	120922737	120922843	107	ENSSSCG00000040320	ENSSSCT00000060026	37227
chr13_122703109_122703308	0.00660327	2.06124	199	5' UTR	13	122693777	122713692	19916	ENSSSCG00000011788	ENSSSCT00000080541	9333
chr13_124373605_124374490	0.00328626	0.882275	885	Exon (ENSSSCT00000060953/ENSSSCG00000011797, exon 7 of 10)	13	124356708	124363513	6806	ENSSSCG00000040431	ENSSSCT00000040120	-10093
chr13_124644065_124645968	5.09082e-05	2.01614	1903	Promoter (2-3kb)	13	124641951	124646248	4298	ENSSSCG00000039103	ENSSSCT00000050445	2115
chr13_131629621_131630640	0.0295031	1.13055	1019	5' UTR	13	131578852	131613768	34917	ENSSSCG00000011826	ENSSSCT00000012938	-15854
chr13_133176600_133177326	0.0338127	-0.86864	726	5' UTR	13	133183591	133192933	9343	ENSSSCG00000027323	ENSSSCT00000073124	-6265
chr13_133565312_133565889	0.0470127	0.623795	577	5' UTR	13	133561021	133574376	13356	ENSSSCG00000036536	ENSSSCT00000050524	4292
chr13_133620223_133620631	0.0255249	1.10999	408	Exon (ENSSSCT00000061019/ENSSSCG00000031614, exon 3 of 3)	13	133615412	133621436	6025	ENSSSCG00000031614	ENSSSCT00000061019	4812
chr13_136485597_136486042	0.0162563	0.733113	445	Exon (ENSSSCT00000029688/ENSSSCG00000025349, exon 13 of 18)	13	136502147	136505659	3513	ENSSSCG00000050880	ENSSSCT00000070710	-16105
chr13_137739418_137740829	0.0469665	0.612168	1411	Promoter (<=1kb)	13	137740396	137809527	69132	ENSSSCG00000011873	ENSSSCT00000040798	0
chr13_137757169_137757368	0.035069	1.2292	199	Exon (ENSSSCT00000061022/ENSSSCG00000011873, exon 2 of 9)	13	137740510	137805839	65330	ENSSSCG00000011873	ENSSSCT00000012987	16660
chr13_139577105_139577465	0.00231359	0.774849	360	Distal Intergenic	13	139594947	139595078	132	ENSSSCG00000020928	ENSSSCT00000022536	-17482
chr13_144538831_144540118	0.018161	1.18635	1287	Intron (ENSSSCT00000069685/ENSSSCG00000031244, intron 6 of 7)	13	144364314	144458286	93973	ENSSSCG00000031244	ENSSSCT00000040414	-80546
chr13_153696277_153697083	0.0294041	1.03013	806	3' UTR	13	153720041	153720823	783	ENSSSCG00000031765	ENSSSCT00000046630	-22958
chr13_167797625_167798379	0.0267159	0.785259	754	3' UTR	13	167789609	167803416	13808	ENSSSCG00000034645	ENSSSCT00000059044	5037
chr13_180676679_180676878	0.047952	-1.71632	199	Exon (ENSSSCT00000082377/ENSSSCG00000024623, exon 18 of 26)	13	180630147	180632123	1977	ENSSSCG00000047968	ENSSSCT00000071633	-44557
chr13_189285171_189285394	0.0343244	1.70649	223	5' UTR	13	189278945	189289523	10579	ENSSSCG00000038399	ENSSSCT00000066019	4129
chr13_192398308_192398845	0.0082881	0.695326	537	Exon (ENSSSCT00000029188/ENSSSCG00000027594, exon 13 of 16)	13	192376886	192406474	29589	ENSSSCG00000027594	ENSSSCT00000042400	21423
chr13_196172084_196172660	0.00752267	0.848564	576	3' UTR	13	196210011	196224923	14913	ENSSSCG00000040827	ENSSSCT00000065785	52263
chr13_197111901_197113132	0.0127733	1.07728	1231	Promoter (1-2kb)	13	197108345	197114456	6112	ENSSSCG00000028192	ENSSSCT00000024359	1324
chr13_197371471_197371982	0.00613461	-0.749152	511	Exon (ENSSSCT00000027819/ENSSSCG00000024614, exon 13 of 22)	13	197249245	197445406	196162	ENSSSCG00000024614	ENSSSCT00000077583	122227
chr13_197794677_197795358	0.0390654	1.13546	681	Exon (ENSSSCT00000080548/ENSSSCG00000044764, exon 2 of 2)	13	197791617	197794055	2439	ENSSSCG00000044764	ENSSSCT00000083425	3061
chr13_197994602_197994847	0.022186	-1.94351	245	Exon (ENSSSCT00000063457/ENSSSCG00000012046, exon 4 of 5)	13	197985463	197998285	12823	ENSSSCG00000012046	ENSSSCT00000063457	9140
chr13_198205372_198205739	0.014407	-1.07187	367	Promoter (<=1kb)	13	198102098	198205629	103532	ENSSSCG00000012050	ENSSSCT00000013182	0
chr13_198371851_198372257	0.0160467	1.65184	406	3' UTR	13	198334181	198335332	1152	ENSSSCG00000012052	ENSSSCT00000061685	-36520
chr13_202464358_202464568	0.00840354	0.988377	210	Distal Intergenic	13	202468721	202484610	15890	ENSSSCG00000038948	ENSSSCT00000052410	-4153
chr13_202481142_202483446	0.00294025	0.839192	2304	3' UTR	13	202470516	202483523	13008	ENSSSCG00000038948	ENSSSCT00000069917	10627
chr13_202523674_202523972	0.00448594	1.72007	298	Promoter (<=1kb)	13	202523811	202530724	6914	ENSSSCG00000042665	ENSSSCT00000074754	0
chr13_202527242_202528612	0.0156605	1.07037	1370	Exon (ENSSSCT00000074754/ENSSSCG00000042665, exon 3 of 3)	13	202523811	202530724	6914	ENSSSCG00000042665	ENSSSCT00000074754	3432
chr13_202529312_202530678	0.0199466	1.16858	1366	Exon (ENSSSCT00000074754/ENSSSCG00000042665, exon 3 of 3)	13	202523811	202530724	6914	ENSSSCG00000042665	ENSSSCT00000074754	5502
chr13_202977560_202978227	0.00405272	1.52821	667	3' UTR	13	202972337	202988859	16523	ENSSSCG00000037381	ENSSSCT00000066653	5224
chr13_205259907_205260339	0.00421826	-0.795977	432	Exon (ENSSSCT00000067423/ENSSSCG00000025821, exon 13 of 15)	13	205173515	205241458	67944	ENSSSCG00000012084	ENSSSCT00000085205	-18450
chr13_206454849_206457793	0.0453791	1.10543	2944	3' UTR	13	206454718	206465807	11090	ENSSSCG00000035037	ENSSSCT00000043921	8014
chr13_206465109_206465399	0.0353283	1.25163	290	Promoter (<=1kb)	13	206454718	206465807	11090	ENSSSCG00000035037	ENSSSCT00000043921	408
chr13_206650688_206651570	0.0249348	-0.857222	882	3' UTR	13	206631997	206632113	117	ENSSSCG00000027940	ENSSSCT00000029732	18692
chr13_206833564_206834336	0.0484106	3.81001	772	5' UTR	13	206803838	206903898	100061	ENSSSCG00000038081	ENSSSCT00000044222	29727
chr13_207770634_207770998	0.0455313	3.10034	364	Intron (ENSSSCT00000056371/ENSSSCG00000012089, intron 10 of 12)	13	207801096	207818108	17013	ENSSSCG00000012088	ENSSSCT00000013222	47110
chr13_208307555_208308661	0.00294821	-1.44011	1106	3' UTR	13	208295479	208313127	17649	ENSSSCG00000022506	ENSSSCT00000039559	12077
chr14_2546052_2546280	0.0230297	0.65253	228	Promoter (<=1kb)	14	2398462	2546298	147837	ENSSSCG00000009591	ENSSSCT00000063564	18
chr14_2588992_2590624	0.0287479	1.8063	1632	5' UTR	14	2588891	2603255	14365	ENSSSCG00000009592	ENSSSCT00000010514	12631
chr14_6386953_6387508	0.0481795	1.56638	555	3' UTR	14	6377815	6381596	3782	ENSSSCG00000009615	ENSSSCT00000010538	-5358
chr14_11458139_11458622	0.0248449	0.96542	483	3' UTR	14	11455957	11495075	39119	ENSSSCG00000024972	ENSSSCT00000062586	36453
chr14_11464060_11464265	0.0133577	0.627899	205	Exon (ENSSSCT00000062586/ENSSSCG00000024972, exon 8 of 10)	14	11455957	11495075	39119	ENSSSCG00000024972	ENSSSCT00000062586	30810
chr14_12692631_12692837	0.0462433	2.11181	206	Promoter (<=1kb)	14	12692640	12882576	189937	ENSSSCG00000009682	ENSSSCT00000010617	0
chr14_22723887_22724152	0.00698692	-1.29106	265	Exon (ENSSSCT00000010671/ENSSSCG00000009733, exon 15 of 27)	14	22745630	22771726	26097	ENSSSCG00000026781	ENSSSCT00000031796	-21478
chr14_22751312_22751762	0.0106131	1.06139	450	Exon (ENSSSCT00000031796/ENSSSCG00000026781, exon 2 of 13)	14	22745630	22771726	26097	ENSSSCG00000026781	ENSSSCT00000031796	5683
chr14_28745366_28745629	0.0466295	-0.596805	263	Exon (ENSSSCT00000010703/ENSSSCG00000009761, exon 14 of 47)	14	28824264	28831589	7326	ENSSSCG00000035760	ENSSSCT00000075968	85960
chr14_29366662_29369417	0.00547638	0.614544	2755	3' UTR	14	29355494	29367918	12425	ENSSSCG00000009770	ENSSSCT00000010712	11169
chr14_30077941_30078140	0.0485369	1.29047	199	Exon (ENSSSCT00000010730/ENSSSCG00000009788, exon 4 of 8)	14	30069485	30084949	15465	ENSSSCG00000009788	ENSSSCT00000010730	6809
chr14_30083925_30084152	0.0324182	0.63126	227	Promoter (<=1kb)	14	30069485	30084949	15465	ENSSSCG00000009788	ENSSSCT00000010730	797
chr14_30105902_30106131	0.0248885	2.06981	229	Promoter (<=1kb)	14	30105257	30108165	2909	ENSSSCG00000009789	ENSSSCT00000010731	646
chr14_30248358_30248563	0.0213492	0.772248	205	Promoter (1-2kb)	14	30249802	30261163	11362	ENSSSCG00000009791	ENSSSCT00000064486	-1239
chr14_30369091_30369358	0.0435083	0.677923	267	Promoter (2-3kb)	14	30371705	30375798	4094	ENSSSCG00000051258	ENSSSCT00000087891	-2347
chr14_30370802_30371365	0.0447465	0.815088	563	Promoter (<=1kb)	14	30371705	30375798	4094	ENSSSCG00000051258	ENSSSCT00000087891	-340
chr14_30407209_30407984	0.017101	0.620228	775	Exon (ENSSSCT00000047921/ENSSSCG00000009793, exon 11 of 24)	14	30371705	30375798	4094	ENSSSCG00000051258	ENSSSCT00000087891	35505
chr14_31864743_31864951	0.00142114	1.59858	208	5' UTR	14	31859065	31869558	10494	ENSSSCG00000009823	ENSSSCT00000088424	4607
chr14_32801909_32803355	0.0230041	0.652627	1446	3' UTR	14	32656558	32771813	115256	ENSSSCG00000009834	ENSSSCT00000087194	-30097
chr14_33638950_33639513	0.0292713	0.897106	563	Promoter (<=1kb)	14	33626600	33639549	12950	ENSSSCG00000009844	ENSSSCT00000041609	36
chr14_35296718_35297239	0.0457811	-1.11349	521	Distal Intergenic	14	35313652	35354843	41192	ENSSSCG00000009858	ENSSSCT00000010806	-16413
chr14_36381610_36382186	0.0440851	0.761337	576	3' UTR	14	36405790	36409967	4178	ENSSSCG00000046290	ENSSSCT00000091189	27781
chr14_39679925_39680308	0.0370118	0.789105	383	3' UTR	14	39687198	39692396	5199	ENSSSCG00000009888	ENSSSCT00000075407	12088
chr14_40295305_40295785	0.012604	0.692906	480	Exon (ENSSSCT00000078899/ENSSSCG00000009901, exon 2 of 5)	14	40289563	40303888	14326	ENSSSCG00000009901	ENSSSCT00000010851	5743
chr14_43169926_43170168	0.0337659	-2.36246	242	Exon (ENSSSCT00000054807/ENSSSCG00000033385, exon 4 of 10)	14	43193246	43199331	6086	ENSSSCG00000009954	ENSSSCT00000075514	-23078
chr14_43190042_43190991	0.0494144	1.40942	949	Promoter (2-3kb)	14	43193246	43199331	6086	ENSSSCG00000009954	ENSSSCT00000075514	-2255
chr14_45980307_45980569	0.00743671	0.891738	262	Exon (ENSSSCT00000050297/ENSSSCG00000034860, exon 6 of 6)	14	45967502	45980628	13127	ENSSSCG00000034860	ENSSSCT00000050297	12806
chr14_46413152_46413366	0.00175259	0.646119	214	Promoter (<=1kb)	14	46413124	46442086	28963	ENSSSCG00000009974	ENSSSCT00000064974	29
chr14_46415241_46415480	0.000583729	0.950103	239	Promoter (2-3kb)	14	46413124	46442086	28963	ENSSSCG00000009974	ENSSSCT00000064974	2118
chr14_46616342_46616931	0.00636134	-1.65344	589	3' UTR	14	46579838	46623498	43661	ENSSSCG00000009988	ENSSSCT00000063485	6567
chr14_47893870_47894246	0.031078	-1.1078	376	Promoter (2-3kb)	14	47891848	47902696	10849	ENSSSCG00000010017	ENSSSCT00000088256	2023
chr14_48042206_48042718	0.0358245	-0.814112	512	3' UTR	14	48042795	48051395	8601	ENSSSCG00000010026	ENSSSCT00000086905	8677
chr14_48152193_48152567	0.0301886	0.920101	374	3' UTR	14	48126872	48157941	31070	ENSSSCG00000010029	ENSSSCT00000010986	25322
chr14_51107023_51108257	0.0356964	0.868282	1234	Exon (ENSSSCT00000037611/ENSSSCG00000040740, exon 3 of 3)	14	51106991	51111612	4622	ENSSSCG00000040740	ENSSSCT00000083212	3355
chr14_51108883_51109637	0.0304731	0.741766	754	Promoter (1-2kb)	14	51106991	51111612	4622	ENSSSCG00000040740	ENSSSCT00000083212	1975
chr14_59254773_59255382	0.0377609	0.592262	609	Exon (ENSSSCT00000011142/ENSSSCG00000010176, exon 7 of 8)	14	59203279	59241247	37969	ENSSSCG00000010175	ENSSSCT00000011141	-13527
chr14_59648439_59649166	0.0189836	0.823451	727	Promoter (<=1kb)	14	59648471	59672428	23958	ENSSSCG00000010184	ENSSSCT00000036625	0
chr14_59656488_59657741	0.0184587	0.911639	1253	3' UTR	14	59648471	59672428	23958	ENSSSCG00000010184	ENSSSCT00000036625	8018
chr14_60229408_60229635	0.0300258	-2.04141	227	3' UTR	14	60223432	60286368	62937	ENSSSCG00000010187	ENSSSCT00000036954	5977
chr14_60669499_60670450	0.0390609	1.04559	951	3' UTR	14	60667108	60677731	10624	ENSSSCG00000024418	ENSSSCT00000023179	7281
chr14_61100299_61101404	0.0295778	0.843224	1105	Exon (ENSSSCT00000064258/ENSSSCG00000010198, exon 10 of 22)	14	61087706	61125980	38275	ENSSSCG00000010198	ENSSSCT00000026474	12594
chr14_63030675_63031018	0.0351623	1.10966	343	Exon (ENSSSCT00000061894/ENSSSCG00000010210, exon 5 of 6)	14	63028924	63108870	79947	ENSSSCG00000010210	ENSSSCT00000011176	77852
chr14_71383227_71383436	0.035074	0.590545	209	Exon (ENSSSCT00000063216/ENSSSCG00000029311, exon 24 of 25)	14	71400980	71401447	468	ENSSSCG00000021995	ENSSSCT00000023617	18011
chr14_72061040_72061624	0.0486908	0.657984	584	3' UTR	14	72069395	72097816	28422	ENSSSCG00000010248	ENSSSCT00000091317	-7771
chr14_75668662_75668895	0.0470582	0.900169	233	Intron (ENSSSCT00000011262/ENSSSCG00000010290, intron 1 of 7)	14	75678393	75721502	43110	ENSSSCG00000010290	ENSSSCT00000067128	-9498
chr14_76307479_76309050	0.0210655	0.707218	1571	Promoter (2-3kb)	14	76239498	76305330	65833	ENSSSCG00000010300	ENSSSCT00000011273	-2150
chr14_77660235_77661015	0.0260356	0.625206	780	3' UTR	14	77660129	77669231	9103	ENSSSCG00000035105	ENSSSCT00000053525	8216
chr14_77663263_77664414	0.0461346	0.613069	1151	3' UTR	14	77660129	77669231	9103	ENSSSCG00000035105	ENSSSCT00000053525	4817
chr14_77677495_77677737	0.0073734	0.668026	242	Promoter (<=1kb)	14	77651967	77677666	25700	ENSSSCG00000035105	ENSSSCT00000077723	0
chr14_77705980_77706621	0.0288564	0.902561	641	Exon (ENSSSCT00000037641/ENSSSCG00000010319, exon 7 of 11)	14	77679281	77737654	58374	ENSSSCG00000010319	ENSSSCT00000011296	26700
chr14_81310925_81312282	0.0456002	0.809372	1357	Promoter (1-2kb)	14	81309858	81314288	4431	ENSSSCG00000042227	ENSSSCT00000088549	1068
chr14_81763662_81763926	0.0491459	-1.00873	264	Promoter (<=1kb)	14	81697989	81763941	65953	ENSSSCG00000033074	ENSSSCT00000062597	15
chr14_85673000_85674493	0.00013632	0.611464	1493	3' UTR	14	85685789	85687247	1459	ENSSSCG00000046576	ENSSSCT00000067773	-11296
chr14_87559757_87560819	0.0116023	1.29274	1062	5' UTR	14	87494194	87588471	94278	ENSSSCG00000010357	ENSSSCT00000011339	27652
chr14_87704583_87704956	0.0470504	-3.73037	373	Promoter (1-2kb)	14	87703268	87722242	18975	ENSSSCG00000010359	ENSSSCT00000051142	1316
chr14_87887422_87888488	0.0130143	0.609961	1066	3' UTR	14	87904773	87922109	17337	ENSSSCG00000026850	ENSSSCT00000044547	-16285
chr14_87930630_87930921	0.0136388	1.21845	291	Promoter (<=1kb)	14	87929785	87930147	363	ENSSSCG00000051357	ENSSSCT00000083969	-484
chr14_88331101_88331323	0.027005	1.64407	222	Promoter (1-2kb)	14	88314606	88332477	17872	ENSSSCG00000010370	ENSSSCT00000074050	1154
chr14_88332290_88332506	0.0122035	1.50123	216	Promoter (<=1kb)	14	88314606	88332477	17872	ENSSSCG00000010370	ENSSSCT00000074050	0
chr14_90473378_90474175	0.0350678	0.734494	797	Exon (ENSSSCT00000011380/ENSSSCG00000010396, exon 3 of 18)	14	90338503	90480986	142484	ENSSSCG00000010396	ENSSSCT00000011380	6811
chr14_92189925_92190790	0.00824827	0.69734	865	Promoter (<=1kb)	14	92190017	92203062	13046	ENSSSCG00000029576	ENSSSCT00000060219	0
chr14_101247541_101249458	0.0426166	0.798845	1917	3' UTR	14	101131373	101254725	123353	ENSSSCG00000010450	ENSSSCT00000059522	5267
chr14_101264732_101265990	0.0107906	0.847816	1258	Exon (ENSSSCT00000011440/ENSSSCG00000010454, exon 2 of 3)	14	101260800	101267651	6852	ENSSSCG00000010454	ENSSSCT00000075568	3933
chr14_106995223_106997164	0.0453604	1.68101	1941	Intron (ENSSSCT00000053467/ENSSSCG00000010494, intron 7 of 30)	14	106895781	107136911	241131	ENSSSCG00000010494	ENSSSCT00000042407	139747
chr14_108887109_108887435	0.0426188	-0.889027	326	Promoter (<=1kb)	14	108886753	108943210	56458	ENSSSCG00000010521	ENSSSCT00000027226	357
chr14_108948708_108948946	0.0020374	1.30216	238	Promoter (<=1kb)	14	108948558	108958389	9832	ENSSSCG00000010522	ENSSSCT00000075324	151
chr14_108951365_108951845	0.0033036	1.343	480	Promoter (2-3kb)	14	108948558	108958389	9832	ENSSSCG00000010522	ENSSSCT00000075324	2808
chr14_108957971_108958358	0.0170848	0.686781	387	Promoter (<=1kb)	14	108958876	108966469	7594	ENSSSCG00000046822	ENSSSCT00000083908	-518
chr14_109537605_109539317	0.0158958	0.958577	1712	Intron (ENSSSCT00000011521/ENSSSCG00000010531, intron 1 of 5)	14	109503940	109569343	65404	ENSSSCG00000010531	ENSSSCT00000011521	33666
chr14_111119968_111120399	0.0352282	-2.23924	431	Exon (ENSSSCT00000011535/ENSSSCG00000010544, exon 4 of 17)	14	111044174	111100516	56343	ENSSSCG00000010544	ENSSSCT00000087382	-19453
chr14_111626840_111627170	0.0260441	0.648527	330	Promoter (2-3kb)	14	111591845	111624073	32229	ENSSSCG00000006165	ENSSSCT00000060097	-2768
chr14_111636362_111636975	0.0434659	-0.817034	613	Promoter (<=1kb)	14	111636376	111652526	16151	ENSSSCG00000010555	ENSSSCT00000011547	0
chr14_112083945_112084198	0.00185659	-0.838947	253	Promoter (2-3kb)	14	112081261	112088472	7212	ENSSSCG00000021798	ENSSSCT00000028927	2685
chr14_112606232_112606440	0.00809803	1.36274	208	3' UTR	14	112606193	112616371	10179	ENSSSCG00000010564	ENSSSCT00000086641	9931
chr14_113257830_113258043	0.0363955	-1.48899	213	5' UTR	14	113245499	113379474	133976	ENSSSCG00000010579	ENSSSCT00000011572	12332
chr14_114376131_114376396	0.0157368	-1.21729	265	Exon (ENSSSCT00000011594/ENSSSCG00000010599, exon 33 of 40)	14	114380371	114385698	5328	ENSSSCG00000010600	ENSSSCT00000062906	9302
chr14_122846982_122847494	0.0210996	0.863121	512	Promoter (1-2kb)	14	122831199	122848553	17355	ENSSSCG00000010635	ENSSSCT00000011632	1059
chr14_122848391_122849077	0.0376863	0.647582	686	Promoter (<=1kb)	14	122828098	122848579	20482	ENSSSCG00000010635	ENSSSCT00000085692	0
chr14_126861802_126862742	0.00407637	0.788092	940	3' UTR	14	126860649	126899194	38546	ENSSSCG00000036758	ENSSSCT00000058601	36452
chr14_128687055_128687751	0.0126063	0.647196	696	3' UTR	14	128679792	128748999	69208	ENSSSCG00000038222	ENSSSCT00000089147	61248
chr14_128982150_128982395	0.0207178	0.672748	245	Exon (ENSSSCT00000042252/ENSSSCG00000010679, exon 13 of 21)	14	128987422	128987551	130	ENSSSCG00000018104	ENSSSCT00000019699	5156
chr14_129667471_129668219	0.0113353	1.11074	748	Exon (ENSSSCT00000054054/ENSSSCG00000010687, exon 20 of 20)	14	129599376	129669875	70500	ENSSSCG00000010687	ENSSSCT00000077517	68096
chr14_129800602_129801347	0.0386314	-2.68466	745	Exon (ENSSSCT00000011691/ENSSSCG00000010690, exon 18 of 21)	14	129758336	129810642	52307	ENSSSCG00000010690	ENSSSCT00000011691	42267
chr14_140354772_140355661	0.0269626	1.3332	889	Exon (ENSSSCT00000051884/ENSSSCG00000027988, exon 5 of 6)	14	140362127	140367892	5766	ENSSSCG00000024388	ENSSSCT00000030128	12231
chr14_141258090_141258495	0.00211856	0.806608	405	3' UTR	14	141253442	141261073	7632	ENSSSCG00000010774	ENSSSCT00000083626	4649
chr14_141260455_141261006	0.00653991	0.674581	551	3' UTR	14	141253442	141261073	7632	ENSSSCG00000010774	ENSSSCT00000083626	7014
chr15_552502_552864	0.00832173	-0.5944	362	Exon (ENSSSCT00000017854/ENSSSCG00000016397, exon 5 of 150)	15	546233	766128	219896	ENSSSCG00000016397	ENSSSCT00000061764	6270
chr15_573137_574493	0.00745797	-0.770497	1356	Exon (ENSSSCT00000017854/ENSSSCG00000016397, exon 14 of 150)	15	596710	766126	169417	ENSSSCG00000016397	ENSSSCT00000043052	-22217
chr15_575936_576147	0.0423496	-0.753015	211	Exon (ENSSSCT00000017854/ENSSSCG00000016397, exon 18 of 150)	15	596710	766126	169417	ENSSSCG00000016397	ENSSSCT00000043052	-20563
chr15_577025_577332	0.0205175	-1.82173	307	Exon (ENSSSCT00000017854/ENSSSCG00000016397, exon 19 of 150)	15	596710	766126	169417	ENSSSCG00000016397	ENSSSCT00000043052	-19378
chr15_579117_579658	0.0118058	-1.21709	541	Exon (ENSSSCT00000017854/ENSSSCG00000016397, exon 21 of 150)	15	596710	766126	169417	ENSSSCG00000016397	ENSSSCT00000043052	-17052
chr15_597530_598057	0.0286203	-3.54762	527	Promoter (<=1kb)	15	596710	766126	169417	ENSSSCG00000016397	ENSSSCT00000059433	821
chr15_2181440_2182016	0.0461601	-0.842111	576	Exon (ENSSSCT00000082216/ENSSSCG00000050834, exon 3 of 3)	15	2176226	2201858	25633	ENSSSCG00000050834	ENSSSCT00000082216	19842
chr15_4176731_4177655	0.00911992	0.793716	924	3' UTR	15	4155859	4156045	187	ENSSSCG00000019992	ENSSSCT00000021587	-20687
chr15_16776719_16776985	0.0458342	0.788416	266	Exon (ENSSSCT00000017095/ENSSSCG00000015695, exon 14 of 21)	15	16798319	16798424	106	ENSSSCG00000018195	ENSSSCT00000019790	-21334
chr15_16786138_16787004	0.0137593	0.629301	866	Exon (ENSSSCT00000017095/ENSSSCG00000015695, exon 12 of 21)	15	16798319	16798424	106	ENSSSCG00000018195	ENSSSCT00000019790	-11315
chr15_16979515_16980723	0.00309601	1.06247	1208	3' UTR	15	16974771	17021294	46524	ENSSSCG00000015697	ENSSSCT00000017097	40571
chr15_23427537_23428209	0.0491644	0.660017	672	Promoter (1-2kb)	15	23425669	23442980	17312	ENSSSCG00000015712	ENSSSCT00000025125	1869
chr15_31312773_31313272	0.0251346	0.860192	499	3' UTR	15	31163596	31295896	132301	ENSSSCG00000039185	ENSSSCT00000025582	-16878
chr15_37959818_37960403	0.0254626	0.713671	585	Promoter (2-3kb)	15	37957488	38065384	107897	ENSSSCG00000020934	ENSSSCT00000025568	2331
chr15_44888312_44889695	0.010604	0.72239	1383	Promoter (1-2kb)	15	44886690	44892246	5557	ENSSSCG00000015779	ENSSSCT00000017180	1623
chr15_54095670_54096800	0.0271823	0.642748	1130	Promoter (<=1kb)	15	54095075	54239387	144313	ENSSSCG00000038933	ENSSSCT00000037315	596
chr15_54310381_54310706	0.00556882	0.695974	325	Exon (ENSSSCT00000070332/ENSSSCG00000015842, exon 2 of 7)	15	54304553	54325213	20661	ENSSSCG00000015842	ENSSSCT00000017250	5829
chr15_54876153_54876476	0.00473223	1.8239	323	3' UTR	15	54863578	54870690	7113	ENSSSCG00000047200	ENSSSCT00000090897	12576
chr15_54882287_54882526	0.0273686	0.599945	239	Exon (ENSSSCT00000050716/ENSSSCG00000038895, exon 4 of 7)	15	54875848	54896148	20301	ENSSSCG00000038895	ENSSSCT00000050716	13622
chr15_54883919_54884199	0.00100516	0.730475	280	Exon (ENSSSCT00000050716/ENSSSCG00000038895, exon 3 of 7)	15	54875848	54896148	20301	ENSSSCG00000038895	ENSSSCT00000050716	11949
chr15_54920835_54921163	0.0143539	0.690408	328	3' UTR	15	54916038	54929762	13725	ENSSSCG00000038085	ENSSSCT00000047780	8599
chr15_59476299_59476498	0.0311875	0.987891	199	3' UTR	15	59479538	59498178	18641	ENSSSCG00000039230	ENSSSCT00000064349	-3040
chr15_59866165_59866991	0.012932	-1.18883	826	Exon (ENSSSCT00000062577/ENSSSCG00000035410, exon 11 of 15)	15	59880028	59880125	98	ENSSSCG00000021796	ENSSSCT00000023421	13134
chr15_66570242_66571562	0.0314305	0.987785	1320	Promoter (<=1kb)	15	66254948	66571047	316100	ENSSSCG00000015882	ENSSSCT00000044120	0
chr15_68043755_68044354	0.0377206	0.676614	599	Exon (ENSSSCT00000077775/ENSSSCG00000015889, exon 8 of 9)	15	68016970	68020768	3799	ENSSSCG00000046554	ENSSSCT00000091199	-22988
chr15_68058768_68059526	0.000977232	1.14361	758	Exon (ENSSSCT00000045730/ENSSSCG00000034567, exon 4 of 4)	15	68066286	68071032	4747	ENSSSCG00000034567	ENSSSCT00000088820	11506
chr15_71353892_71354566	0.0347349	0.832243	674	Exon (ENSSSCT00000030173/ENSSSCG00000025598, exon 13 of 15)	15	71343750	71409728	65979	ENSSSCG00000025598	ENSSSCT00000030173	55162
chr15_75749482_75749683	0.00952397	Inf	201	Distal Intergenic	15	75565301	75716694	151394	ENSSSCG00000040746	ENSSSCT00000061421	-32789
chr15_77974580_77974826	0.0338175	0.785489	246	5' UTR	15	77896279	77981785	85507	ENSSSCG00000015949	ENSSSCT00000076758	6959
chr15_78181458_78182257	0.00408936	0.752921	799	3' UTR	15	78185790	78191226	5437	ENSSSCG00000015953	ENSSSCT00000063319	-3533
chr15_79173387_79174357	0.0259807	0.940274	970	Promoter (<=1kb)	15	79174650	79378031	203382	ENSSSCG00000015960	ENSSSCT00000017378	-293
chr15_79188263_79188486	0.00409195	1.40201	223	5' UTR	15	79174675	79381035	206361	ENSSSCG00000015960	ENSSSCT00000085461	13589
chr15_79325851_79326559	0.00755503	0.736677	708	3' UTR	15	79395071	79395154	84	ENSSSCG00000048470	ENSSSCT00000088632	-68512
chr15_81975487_81975883	0.0386374	1.28013	396	Distal Intergenic	15	81987752	81990807	3056	ENSSSCG00000015986	ENSSSCT00000017407	-11869
chr15_83293684_83295122	0.00986921	0.706102	1438	Promoter (<=1kb)	15	83293608	83295604	1997	ENSSSCG00000032605	ENSSSCT00000054558	482
chr15_84286130_84286838	0.020655	-1.26693	708	Distal Intergenic	15	84226953	84230496	3544	ENSSSCG00000036052	ENSSSCT00000051202	-55635
chr15_84310401_84311535	0.00728272	-0.939754	1134	Distal Intergenic	15	84226953	84230496	3544	ENSSSCG00000036052	ENSSSCT00000051202	-79906
chr15_84313307_84314051	0.00894792	-1.14522	744	Distal Intergenic	15	84226953	84230496	3544	ENSSSCG00000036052	ENSSSCT00000051202	-82812
chr15_84339747_84340825	0.0143628	-1.03979	1078	Distal Intergenic	15	84406181	84411489	5309	ENSSSCG00000034677	ENSSSCT00000052403	70664
chr15_84341354_84341580	0.0139603	-1.03635	226	Distal Intergenic	15	84406181	84411489	5309	ENSSSCG00000034677	ENSSSCT00000052403	69909
chr15_84344730_84344930	0.0330715	-0.959796	200	Distal Intergenic	15	84406181	84411489	5309	ENSSSCG00000034677	ENSSSCT00000052403	66559
chr15_84348359_84348810	0.0302358	-0.891416	451	Distal Intergenic	15	84406181	84411489	5309	ENSSSCG00000034677	ENSSSCT00000052403	62679
chr15_84350040_84353008	0.0216565	-0.77012	2968	Distal Intergenic	15	84406181	84411489	5309	ENSSSCG00000034677	ENSSSCT00000052403	58481
chr15_84369728_84373015	0.0336235	-0.610198	3287	Distal Intergenic	15	84406181	84411489	5309	ENSSSCG00000034677	ENSSSCT00000052403	38474
chr15_84373637_84374449	0.010682	-0.704605	812	Distal Intergenic	15	84406181	84411489	5309	ENSSSCG00000034677	ENSSSCT00000052403	37040
chr15_84375242_84375982	0.0347139	-0.6946	740	Distal Intergenic	15	84406181	84411489	5309	ENSSSCG00000034677	ENSSSCT00000052403	35507
chr15_84376562_84378317	0.0336847	-0.662891	1755	Distal Intergenic	15	84406181	84411489	5309	ENSSSCG00000034677	ENSSSCT00000052403	33172
chr15_84380062_84382014	0.0428917	-0.691856	1952	Distal Intergenic	15	84406181	84411489	5309	ENSSSCG00000034677	ENSSSCT00000052403	29475
chr15_84384921_84385646	0.04175	-0.826974	725	Distal Intergenic	15	84406181	84411489	5309	ENSSSCG00000034677	ENSSSCT00000052403	25843
chr15_84391319_84391534	0.0190049	-0.741502	215	Distal Intergenic	15	84406181	84411489	5309	ENSSSCG00000034677	ENSSSCT00000052403	19955
chr15_84392341_84392573	0.0460178	-0.692755	232	Distal Intergenic	15	84406181	84411489	5309	ENSSSCG00000034677	ENSSSCT00000052403	18916
chr15_84438520_84442561	0.0491459	2.19882	4041	Distal Intergenic	15	84423605	84426239	2635	ENSSSCG00000042430	ENSSSCT00000070006	-12282
chr15_94142062_94142535	0.0180824	0.792984	473	3' UTR	15	94140725	94168210	27486	ENSSSCG00000027157	ENSSSCT00000017465	25675
chr15_94143592_94144329	0.0268165	0.630648	737	Exon (ENSSSCT00000017465/ENSSSCG00000027157, exon 9 of 11)	15	94140725	94168210	27486	ENSSSCG00000027157	ENSSSCT00000017465	23881
chr15_94271692_94272062	0.0476576	0.6661	370	Promoter (2-3kb)	15	94274526	94340027	65502	ENSSSCG00000016042	ENSSSCT00000017467	-2464
chr15_96321274_96321929	0.0394283	1.32898	655	3' UTR	15	96313903	96335191	21289	ENSSSCG00000016062	ENSSSCT00000050906	7372
chr15_102964811_102965364	0.0200267	1.20724	553	3' UTR	15	103144179	103144380	202	ENSSSCG00000046855	ENSSSCT00000073482	179016
chr15_103553014_103553507	0.0356171	0.839579	493	Exon (ENSSSCT00000017514/ENSSSCG00000016086, exon 2 of 4)	15	103469165	103543184	74020	ENSSSCG00000016085	ENSSSCT00000076253	-9831
chr15_104758703_104759087	0.00980874	0.592049	384	3' UTR	15	104765680	104769719	4040	ENSSSCG00000044024	ENSSSCT00000071958	-6593
chr15_104890587_104891561	0.0420986	1.02989	974	3' UTR	15	104923953	104948470	24518	ENSSSCG00000028157	ENSSSCT00000024231	-32392
chr15_105828601_105828800	0.0386349	2.50428	199	5' UTR	15	105819153	105836974	17822	ENSSSCG00000035842	ENSSSCT00000079033	8174
chr15_105836659_105836885	0.0266472	0.684967	226	Promoter (<=1kb)	15	105819153	105836974	17822	ENSSSCG00000035842	ENSSSCT00000079033	89
chr15_109447203_109447403	0.0265085	1.46021	200	Exon (ENSSSCT00000073549/ENSSSCG00000016127, exon 2 of 19)	15	109409770	109450448	40679	ENSSSCG00000016127	ENSSSCT00000073549	3045
chr15_110766718_110767327	0.0482448	0.601692	609	3' UTR	15	110778732	110789406	10675	ENSSSCG00000036466	ENSSSCT00000040207	22079
chr15_117648252_117648949	0.0303917	-3.80862	697	Exon (ENSSSCT00000040692/ENSSSCG00000016173, exon 15 of 16)	15	117617576	117649080	31505	ENSSSCG00000016173	ENSSSCT00000083534	30677
chr15_131582223_131583054	0.0121722	0.68169	831	3' UTR	15	131614740	131628618	13879	ENSSSCG00000016267	ENSSSCT00000081401	-31686
chr15_132434200_132434418	0.0486516	-1.04528	218	Promoter (<=1kb)	15	132434370	132437749	3380	ENSSSCG00000033334	ENSSSCT00000073367	0
chr15_137044669_137046762	0.0178437	-0.81105	2093	Exon (ENSSSCT00000066100/ENSSSCG00000027331, exon 16 of 22)	15	136990091	136990160	70	ENSSSCG00000032204	ENSSSCT00000053542	54579
chr15_137068267_137068773	0.0366698	-0.977658	506	Exon (ENSSSCT00000066100/ENSSSCG00000027331, exon 4 of 22)	15	137011433	137103304	91872	ENSSSCG00000027331	ENSSSCT00000066100	34531
chr15_137670338_137670988	0.0288948	-1.15614	650	Exon (ENSSSCT00000083635/ENSSSCG00000016334, exon 9 of 11)	15	137675710	137706662	30953	ENSSSCG00000016335	ENSSSCT00000017788	-4722
chr15_139535412_139535684	0.0495049	1.11091	272	Promoter (1-2kb)	15	139537324	139539438	2115	ENSSSCG00000028180	ENSSSCT00000038954	-1640
chr16_6438799_6440049	0.0102898	0.827359	1250	5' UTR	16	6475755	6537353	61599	ENSSSCG00000042701	ENSSSCT00000085263	-35706
chr16_18387234_18387433	0.0103537	0.841438	199	Exon (ENSSSCT00000054250/ENSSSCG00000031705, exon 2 of 4)	16	18359319	18366628	7310	ENSSSCG00000051148	ENSSSCT00000067019	27916
chr16_19482034_19483118	0.0361151	0.640018	1084	3' UTR	16	19484326	19486320	1995	ENSSSCG00000029253	ENSSSCT00000031080	3202
chr16_22151348_22152817	0.0249904	0.749481	1469	Promoter (<=1kb)	16	22152501	22363847	211347	ENSSSCG00000016842	ENSSSCT00000060510	0
chr16_25800928_25801188	0.0127849	0.602353	260	Promoter (<=1kb)	16	25801080	25801159	80	ENSSSCG00000022062	ENSSSCT00000023683	0
chr16_26048168_26048370	0.0324526	3.80621	202	Intron (ENSSSCT00000085968/ENSSSCG00000016861, intron 11 of 19)	16	26023684	26083862	60179	ENSSSCG00000016861	ENSSSCT00000085968	35492
chr16_29442004_29442812	0.0236992	-0.804851	808	Exon (ENSSSCT00000028722/ENSSSCG00000026527, exon 8 of 8)	16	29257158	29264062	6905	ENSSSCG00000046701	ENSSSCT00000066759	-177943
chr16_33716262_33717377	0.0154493	0.658456	1115	Promoter (<=1kb)	16	33716626	33719018	2393	ENSSSCG00000036059	ENSSSCT00000057169	0
chr16_34432896_34433235	0.00902539	1.01961	339	Exon (ENSSSCT00000018413/ENSSSCG00000016907, exon 23 of 26)	16	34429816	34470606	40791	ENSSSCG00000016907	ENSSSCT00000073651	37371
chr16_37903069_37903268	0.0252809	0.805628	199	Exon (ENSSSCT00000059868/ENSSSCG00000016929, exon 14 of 15)	16	37747590	37748597	1008	ENSSSCG00000043299	ENSSSCT00000078448	155480
chr16_38470247_38471011	0.0160011	1.4534	764	Promoter (<=1kb)	16	37897300	38470148	572849	ENSSSCG00000016929	ENSSSCT00000059868	-100
chr16_41099029_41099437	0.00327194	1.81794	408	3' UTR	16	41098963	41111187	12225	ENSSSCG00000031990	ENSSSCT00000067478	11750
chr16_41110734_41111222	0.0310984	-1.48153	488	Promoter (<=1kb)	16	41098341	41111220	12880	ENSSSCG00000031990	ENSSSCT00000062892	0
chr16_44146591_44146940	0.00625811	0.706262	349	Promoter (<=1kb)	16	44146604	44184662	38059	ENSSSCG00000016949	ENSSSCT00000044892	0
chr16_44150355_44150878	0.00966226	1.75456	523	Promoter (<=1kb)	16	44150070	44184662	34593	ENSSSCG00000016949	ENSSSCT00000018457	286
chr16_48611695_48611911	0.0154684	-2.57969	216	Promoter (<=1kb)	16	48611920	48636183	24264	ENSSSCG00000016975	ENSSSCT00000091334	-9
chr16_51000930_51002624	0.0211619	1.4259	1694	3' UTR	16	50989432	51004484	15053	ENSSSCG00000016983	ENSSSCT00000018493	11499
chr16_51458017_51458455	0.0422644	1.95056	438	Promoter (<=1kb)	16	51458020	51461086	3067	ENSSSCG00000016991	ENSSSCT00000033376	0
chr16_51695423_51695622	0.0211067	-1.73086	199	Intron (ENSSSCT00000080572/ENSSSCG00000041586, intron 1 of 4)	16	51705057	51716298	11242	ENSSSCG00000041586	ENSSSCT00000085043	-9435
chr16_51857352_51858094	0.000128483	-1.78452	742	3' UTR	16	51899672	51899773	102	ENSSSCG00000018181	ENSSSCT00000019776	41679
chr16_68406719_68407083	0.00780463	-1.32038	364	Exon (ENSSSCT00000067840/ENSSSCG00000017069, exon 7 of 17)	16	68390875	68415360	24486	ENSSSCG00000017069	ENSSSCT00000067840	8277
chr16_68705352_68705624	0.016558	-0.63513	272	Exon (ENSSSCT00000058488/ENSSSCG00000033176, exon 2 of 7)	16	68695894	68709737	13844	ENSSSCG00000033176	ENSSSCT00000061027	4113
chr16_72086169_72086398	0.00807488	-0.905177	229	3' UTR	16	72044869	72106123	61255	ENSSSCG00000017094	ENSSSCT00000074233	19725
chr17_885094_885522	0.0371382	0.794705	428	3' UTR	17	883339	917225	33887	ENSSSCG00000006968	ENSSSCT00000007633	31703
chr17_5014623_5015014	0.0049409	1.30626	391	Intron (ENSSSCT00000059887/ENSSSCG00000036785, intron 12 of 15)	17	4964488	4970735	6248	ENSSSCG00000044660	ENSSSCT00000068915	-43889
chr17_5015893_5016816	0.00481236	1.78475	923	Intron (ENSSSCT00000059887/ENSSSCG00000036785, intron 12 of 15)	17	4964488	4970735	6248	ENSSSCG00000044660	ENSSSCT00000068915	-45159
chr17_10439317_10439875	0.011229	1.2159	558	3' UTR	17	10436426	10489748	53323	ENSSSCG00000025822	ENSSSCT00000035135	49873
chr17_10691633_10691832	0.0204697	0.601763	199	Promoter (<=1kb)	17	10691751	10724437	32687	ENSSSCG00000007019	ENSSSCT00000007682	0
chr17_10724034_10725013	0.0153817	0.622	979	3' UTR	17	10743332	10747512	4181	ENSSSCG00000033505	ENSSSCT00000044480	22499
chr17_11951988_11952667	0.0325876	0.819367	679	Promoter (<=1kb)	17	11951416	11951522	107	ENSSSCG00000037715	ENSSSCT00000049013	573
chr17_14619278_14619477	0.0335146	1.55217	199	Promoter (<=1kb)	17	14618817	14707906	89090	ENSSSCG00000039269	ENSSSCT00000081209	462
chr17_26752619_26753030	0.00442199	1.99219	411	Promoter (2-3kb)	17	26736526	26749650	13125	ENSSSCG00000029494	ENSSSCT00000029409	-2970
chr17_31208852_31209640	0.019682	0.877409	788	5' UTR	17	31072738	31217342	144605	ENSSSCG00000007135	ENSSSCT00000085963	7702
chr17_34747387_34747892	0.0365567	2.50729	505	3' UTR	17	34760379	34779251	18873	ENSSSCG00000036081	ENSSSCT00000055238	-12487
chr17_36877683_36878001	0.00136141	0.63217	318	3' UTR	17	36852490	36864497	12008	ENSSSCG00000007263	ENSSSCT00000007948	25194
chr17_37270956_37271953	0.0126695	0.860216	997	3' UTR	17	37285441	37334101	48661	ENSSSCG00000007272	ENSSSCT00000007957	-13488
chr17_37915365_37915878	0.000682086	1.40165	513	3' UTR	17	37923475	37941848	18374	ENSSSCG00000037510	ENSSSCT00000076351	-7597
chr17_38112826_38113100	0.0359543	0.699368	274	3' UTR	17	38104200	38113165	8966	ENSSSCG00000022099	ENSSSCT00000025489	8627
chr17_38536660_38537327	0.00315328	0.899767	667	Promoter (1-2kb)	17	38535472	38537397	1926	ENSSSCG00000026585	ENSSSCT00000066661	1189
chr17_43755023_43755227	0.0197527	0.626915	204	Exon (ENSSSCT00000029351/ENSSSCG00000007355, exon 5 of 21)	17	43710290	43799700	89411	ENSSSCG00000007355	ENSSSCT00000029351	44734
chr17_43759441_43759689	0.00745378	0.698971	248	Exon (ENSSSCT00000029351/ENSSSCG00000007355, exon 7 of 21)	17	43710290	43799700	89411	ENSSSCG00000007355	ENSSSCT00000029351	49152
chr17_43762908_43763148	0.0273169	0.601909	240	Exon (ENSSSCT00000029351/ENSSSCG00000007355, exon 8 of 21)	17	43809677	43844551	34875	ENSSSCG00000007356	ENSSSCT00000008048	-46529
chr17_43769375_43769626	0.00128629	0.876269	251	Exon (ENSSSCT00000029351/ENSSSCG00000007355, exon 9 of 21)	17	43809677	43844551	34875	ENSSSCG00000007356	ENSSSCT00000008048	-40051
chr17_46596294_46597054	0.013939	-1.77487	760	Exon (ENSSSCT00000008065/ENSSSCG00000007369, exon 3 of 5)	17	46591675	46638070	46396	ENSSSCG00000007369	ENSSSCT00000008065	41016
chr17_46603394_46603716	0.0146502	-2.60408	322	Intron (ENSSSCT00000008065/ENSSSCG00000007369, intron 1 of 4)	17	46591675	46638070	46396	ENSSSCG00000007369	ENSSSCT00000008065	34354
chr17_47080739_47080938	0.0352634	-1.06917	199	Distal Intergenic	17	47074575	47078601	4027	ENSSSCG00000042666	ENSSSCT00000083190	6165
chr17_47650133_47650745	0.00420101	1.62172	612	3' UTR	17	47649381	47657655	8275	ENSSSCG00000038594	ENSSSCT00000085866	6910
chr17_48510412_48510760	0.0411416	0.848447	348	3' UTR	17	48512801	48521894	9094	ENSSSCG00000022777	ENSSSCT00000031187	11134
chr17_50796048_50796795	0.00305394	1.11985	747	3' UTR	17	50826938	50831539	4602	ENSSSCG00000051705	ENSSSCT00000066437	-30143
chr17_51039948_51042229	0.0252845	0.616438	2281	3' UTR	17	50997631	51019760	22130	ENSSSCG00000031763	ENSSSCT00000043123	42318
chr17_51142173_51142941	0.0154419	1.00633	768	Promoter (1-2kb)	17	51039956	51144696	104741	ENSSSCG00000007462	ENSSSCT00000037438	1755
chr17_52745321_52745668	0.0177047	1.75822	347	3' UTR	17	52707096	52717152	10057	ENSSSCG00000043121	ENSSSCT00000067373	38226
chr17_57044668_57044867	0.0104743	-1.12586	199	Exon (ENSSSCT00000008206/ENSSSCG00000007496, exon 2 of 9)	17	57041021	57080658	39638	ENSSSCG00000007496	ENSSSCT00000066897	3648
chr17_57983659_57983954	0.0301542	-1.30611	295	Promoter (2-3kb)	17	57973096	57986136	13041	ENSSSCG00000007508	ENSSSCT00000008223	2182
chr17_59965006_59967094	0.0236918	0.63989	2088	Promoter (<=1kb)	17	59964585	59967113	2529	ENSSSCG00000007530	ENSSSCT00000008261	19
chr17_61764015_61766233	0.0338215	1.49535	2218	Promoter (<=1kb)	17	61763552	61764824	1273	ENSSSCG00000021825	ENSSSCT00000026530	464
chr17_62809604_62810632	0.049034	-1.12789	1028	Promoter (2-3kb)	17	62796585	62807552	10968	ENSSSCG00000035939	ENSSSCT00000055309	-2053
chr17_62821733_62821965	0.0236748	-0.908915	232	Exon (ENSSSCT00000051632/ENSSSCG00000029119, exon 4 of 23)	17	62818733	62861865	43133	ENSSSCG00000029119	ENSSSCT00000022436	3001
chr18_9135416_9135622	0.00141528	1.15689	206	3' UTR	18	9132431	9142043	9613	ENSSSCG00000032390	ENSSSCT00000087119	6421
chr18_9139001_9139239	0.000248944	0.781948	238	Promoter (2-3kb)	18	9132431	9142043	9613	ENSSSCG00000032390	ENSSSCT00000087119	2804
chr18_14262309_14262508	0.0367026	1.57388	199	Distal Intergenic	18	14273224	14306712	33489	ENSSSCG00000016535	ENSSSCT00000042077	44204
chr18_14294745_14295048	0.0141317	0.752809	303	Exon (ENSSSCT00000018005/ENSSSCG00000016535, exon 4 of 12)	18	14273224	14306712	33489	ENSSSCG00000016535	ENSSSCT00000042077	11664
chr18_14301464_14302683	0.0145945	0.714759	1219	Exon (ENSSSCT00000018005/ENSSSCG00000016535, exon 3 of 12)	18	14273224	14306712	33489	ENSSSCG00000016535	ENSSSCT00000042077	4029
chr18_16270819_16271018	0.00403322	-1.24189	199	5' UTR	18	16063958	16258823	194866	ENSSSCG00000035751	ENSSSCT00000061863	-11997
chr18_17492414_17493197	0.0109843	0.938684	783	3' UTR	18	17444339	17494884	50546	ENSSSCG00000016548	ENSSSCT00000018018	48076
chr18_19441518_19441846	0.0153991	0.995042	328	Promoter (<=1kb)	18	19260228	19441928	181701	ENSSSCG00000016568	ENSSSCT00000018038	82
chr18_19793836_19794133	0.031028	0.917848	297	3' UTR	18	19759738	19787618	27881	ENSSSCG00000016578	ENSSSCT00000083524	-6219
chr18_20038871_20039357	0.0383551	2.2053	486	5' UTR	18	20034535	20069130	34596	ENSSSCG00000031847	ENSSSCT00000038456	4337
chr18_20108490_20109367	0.0424832	2.19539	877	3' UTR	18	20106868	20123447	16580	ENSSSCG00000040464	ENSSSCT00000055031	14080
chr18_20854814_20855652	0.0327679	0.760884	838	3' UTR	18	20844784	20881946	37163	ENSSSCG00000024157	ENSSSCT00000057018	10031
chr18_26111412_26111820	0.0248131	0.760558	408	3' UTR	18	26119038	26120830	1793	ENSSSCG00000049593	ENSSSCT00000073895	-7218
chr18_29142946_29143148	0.0333323	1.0729	202	Exon (ENSSSCT00000037602/ENSSSCG00000016629, exon 2 of 16)	18	29034511	29226640	192130	ENSSSCG00000016629	ENSSSCT00000079119	83492
chr18_29650038_29650513	0.00145779	0.627509	475	Exon (ENSSSCT00000059235/ENSSSCG00000016634, exon 3 of 4)	18	29649992	29681990	31999	ENSSSCG00000016634	ENSSSCT00000059235	31477
chr18_31027399_31027598	0.0110701	1.45341	199	Exon (ENSSSCT00000030456/ENSSSCG00000021885, exon 4 of 4)	18	30934683	30934827	145	ENSSSCG00000020195	ENSSSCT00000021790	92717
chr18_36580222_36581101	0.0111881	0.851464	879	Exon (ENSSSCT00000069521/ENSSSCG00000016653, exon 4 of 5)	18	36549544	36584130	34587	ENSSSCG00000016653	ENSSSCT00000069521	3029
chr18_36582178_36582530	0.0307261	0.769798	352	Promoter (1-2kb)	18	36549544	36584130	34587	ENSSSCG00000016653	ENSSSCT00000069521	1600
chr18_36583939_36584158	0.0352314	0.679198	219	Promoter (<=1kb)	18	36549544	36584130	34587	ENSSSCG00000016653	ENSSSCT00000069521	0
chr18_38001820_38002988	0.0369567	1.07109	1168	Promoter (<=1kb)	18	38000747	38003018	2272	ENSSSCG00000042721	ENSSSCT00000079441	30
chr18_38686133_38686332	0.00085456	0.911845	199	Distal Intergenic	18	38693003	38765941	72939	ENSSSCG00000016663	ENSSSCT00000018142	-6671
chr18_42510672_42511473	0.0113668	1.67347	801	Exon (ENSSSCT00000033324/ENSSSCG00000016678, exon 16 of 16)	18	42518906	42524541	5636	ENSSSCG00000045109	ENSSSCT00000085272	13068
chr18_44873374_44873793	0.0347851	-1.14	419	Exon (ENSSSCT00000036364/ENSSSCG00000016692, exon 6 of 18)	18	44827093	44909923	82831	ENSSSCG00000016692	ENSSSCT00000036364	36130
chr18_50369135_50369367	0.0233814	1.04941	232	Promoter (1-2kb)	18	50370931	50371067	137	ENSSSCG00000040616	ENSSSCT00000037579	-1564
chr18_50483505_50485462	0.00977942	0.886892	1957	3' UTR	18	50466564	50483518	16955	ENSSSCG00000016742	ENSSSCT00000068714	16942
chr2_322738_323104	0.0495777	0.970093	366	3' UTR	2	323647	329660	6014	ENSSSCG00000030137	ENSSSCT00000054138	6556
chr2_475416_475753	0.0325869	0.745268	337	3' UTR	2	474296	480736	6441	ENSSSCG00000012846	ENSSSCT00000014041	4983
chr2_3034279_3035188	0.0442356	-1.50796	909	Exon (ENSSSCT00000090240/ENSSSCG00000031769, exon 11 of 14)	2	3021025	3022645	1621	ENSSSCG00000047696	ENSSSCT00000080464	-11635
chr2_3610051_3610409	0.0140115	0.605837	358	Promoter (2-3kb)	2	3607603	3615621	8019	ENSSSCG00000012874	ENSSSCT00000014072	2449
chr2_6287491_6289020	0.0103951	-1.50204	1529	Exon (ENSSSCT00000053424/ENSSSCG00000012957, exon 9 of 21)	2	6279048	6293616	14569	ENSSSCG00000012957	ENSSSCT00000053424	4596
chr2_8442150_8442944	0.00607097	0.877719	794	3' UTR	2	8427285	8444604	17320	ENSSSCG00000026914	ENSSSCT00000083927	14866
chr2_9026218_9026696	0.0341361	0.671525	478	3' UTR	2	9034185	9046293	12109	ENSSSCG00000028542	ENSSSCT00000040608	-7489
chr2_9419300_9419814	0.0297102	-0.881137	514	Exon (ENSSSCT00000086215/ENSSSCG00000013066, exon 13 of 15)	2	9411942	9445821	33880	ENSSSCG00000013066	ENSSSCT00000086215	26007
chr2_16130860_16131248	0.0376462	-1.58918	388	Promoter (1-2kb)	2	16130809	16132912	2104	ENSSSCG00000013260	ENSSSCT00000014484	1664
chr2_25355870_25356126	0.0485287	0.637204	256	Exon (ENSSSCT00000045333/ENSSSCG00000013295, exon 2 of 10)	2	25247527	25378351	130825	ENSSSCG00000013295	ENSSSCT00000082635	22225
chr2_25377711_25378545	0.00610754	0.871646	834	Promoter (<=1kb)	2	25247505	25378451	130947	ENSSSCG00000013295	ENSSSCT00000045333	0
chr2_27583680_27583915	0.0400763	0.946535	235	Exon (ENSSSCT00000054271/ENSSSCG00000013312, exon 17 of 17)	2	27238425	27559433	321009	ENSSSCG00000013311	ENSSSCT00000083438	-24248
chr2_28258640_28259381	0.0244673	0.64147	741	3' UTR	2	28256591	28280643	24053	ENSSSCG00000013315	ENSSSCT00000074593	21262
chr2_30303860_30304282	0.027908	0.628622	422	5' UTR	2	30295034	30311472	16439	ENSSSCG00000039889	ENSSSCT00000039547	7190
chr2_33330091_33331551	0.0230945	0.959162	1460	Promoter (<=1kb)	2	33328250	33331593	3344	ENSSSCG00000022592	ENSSSCT00000032511	42
chr2_38884386_38884879	0.00441904	1.10754	493	3' UTR	2	38770648	38826726	56079	ENSSSCG00000037705	ENSSSCT00000044481	-57661
chr2_39035384_39036345	0.0304835	2.31937	961	Promoter (2-3kb)	2	38884361	39032916	148556	ENSSSCG00000013347	ENSSSCT00000078387	-2469
chr2_39450655_39451319	0.033772	-2.90817	664	Exon (ENSSSCT00000014581/ENSSSCG00000013351, exon 8 of 37)	2	39266913	39359452	92540	ENSSSCG00000013351	ENSSSCT00000073062	-91204
chr2_40284696_40284903	0.0224896	-0.742628	207	Promoter (<=1kb)	2	40284659	40285059	401	ENSSSCG00000032047	ENSSSCT00000047214	156
chr2_40680331_40680590	0.0314291	0.930302	259	Promoter (<=1kb)	2	40680354	40683346	2993	ENSSSCG00000041063	ENSSSCT00000078487	0
chr2_46336319_46337764	0.019874	1.11141	1445	Promoter (1-2kb)	2	46336883	46339242	2360	ENSSSCG00000022060	ENSSSCT00000025981	1478
chr2_47131939_47132161	0.0295986	0.859414	222	3' UTR	2	46839485	47028963	189479	ENSSSCG00000028827	ENSSSCT00000080233	-102977
chr2_47466534_47467414	0.0197407	0.677507	880	Exon (ENSSSCT00000047661/ENSSSCG00000013402, exon 22 of 31)	2	47452398	47532923	80526	ENSSSCG00000013402	ENSSSCT00000084048	65509
chr2_48625222_48625446	0.0196028	0.778728	224	Promoter (<=1kb)	2	48625268	48678653	53386	ENSSSCG00000013405	ENSSSCT00000069106	0
chr2_48626820_48627032	0.0197298	1.01047	212	Promoter (1-2kb)	2	48625268	48678653	53386	ENSSSCG00000013405	ENSSSCT00000069106	1553
chr2_48656450_48656831	0.0188654	1.24323	381	Intron (ENSSSCT00000069106/ENSSSCG00000013405, intron 3 of 24)	2	48666517	48676584	10068	ENSSSCG00000013405	ENSSSCT00000067562	-9686
chr2_49229305_49231116	0.0120743	1.04025	1811	Promoter (<=1kb)	2	49229223	49231866	2644	ENSSSCG00000013408	ENSSSCT00000014648	750
chr2_49690667_49691722	0.0429926	0.586714	1055	3' UTR	2	49749161	49755898	6738	ENSSSCG00000043004	ENSSSCT00000072231	-57439
chr2_51434820_51435053	0.0192538	-1.46884	233	Exon (ENSSSCT00000070139/ENSSSCG00000034569, exon 22 of 91)	2	51471287	51519405	48119	ENSSSCG00000034569	ENSSSCT00000056518	-36234
chr2_60221130_60221921	0.0321626	4.16771	791	Intron (ENSSSCT00000051818/ENSSSCG00000013879, intron 7 of 13)	2	60203374	60234564	31191	ENSSSCG00000013879	ENSSSCT00000051818	12643
chr2_60271156_60271454	0.000316098	2.2744	298	3' UTR	2	60271026	60275971	4946	ENSSSCG00000036568	ENSSSCT00000050865	4517
chr2_60450452_60451728	0.0250989	-0.700612	1276	Promoter (2-3kb)	2	60450425	60454055	3631	ENSSSCG00000013875	ENSSSCT00000015158	2327
chr2_61099122_61099559	0.00298564	0.854509	437	5' UTR	2	61081452	61105091	23640	ENSSSCG00000013859	ENSSSCT00000059218	5532
chr2_61429562_61429761	0.00939511	1.27143	199	5' UTR	2	61409665	61414622	4958	ENSSSCG00000013854	ENSSSCT00000044179	19898
chr2_62315991_62316226	0.0466527	-3.84206	235	Exon (ENSSSCT00000027972/ENSSSCG00000022227, exon 6 of 22)	2	62337204	62345387	8184	ENSSSCG00000022227	ENSSSCT00000077067	-20978
chr2_62316871_62317268	0.0471397	-0.696552	397	Exon (ENSSSCT00000027972/ENSSSCG00000022227, exon 7 of 22)	2	62337204	62345387	8184	ENSSSCG00000022227	ENSSSCT00000077067	-19936
chr2_62332342_62332747	0.0111045	-1.81176	405	3' UTR	2	62337204	62345387	8184	ENSSSCG00000022227	ENSSSCT00000077067	-4457
chr2_65264243_65265253	0.0153682	0.679753	1010	Exon (ENSSSCT00000015034/ENSSSCG00000013760, exon 5 of 8)	2	65253418	65273038	19621	ENSSSCG00000013760	ENSSSCT00000015034	10826
chr2_66133833_66134983	0.0360542	1.09318	1150	Exon (ENSSSCT00000040685/ENSSSCG00000013729, exon 10 of 11)	2	66132526	66138860	6335	ENSSSCG00000013729	ENSSSCT00000015003	3877
chr2_69074045_69074629	0.0371698	0.616426	584	Promoter (<=1kb)	2	69074378	69080691	6314	ENSSSCG00000013656	ENSSSCT00000079084	0
chr2_69330929_69331237	0.0393906	-0.70985	308	Exon (ENSSSCT00000014904/ENSSSCG00000013644, exon 13 of 19)	2	69328198	69337110	8913	ENSSSCG00000013644	ENSSSCT00000014904	5873
chr2_69758450_69758654	0.00894328	-1.63314	204	Exon (ENSSSCT00000034320/ENSSSCG00000013629, exon 15 of 36)	2	69641052	69717535	76484	ENSSSCG00000013634	ENSSSCT00000041551	-40916
chr2_70139853_70141008	0.0252911	0.769155	1155	3' UTR	2	70117061	70134350	17290	ENSSSCG00000013617	ENSSSCT00000014872	-5504
chr2_70895873_70896470	0.0298323	0.590001	597	Promoter (<=1kb)	2	70886333	70896175	9843	ENSSSCG00000013600	ENSSSCT00000071591	0
chr2_71470480_71470876	0.0213856	0.771373	396	Promoter (<=1kb)	2	71471616	71519399	47784	ENSSSCG00000037188	ENSSSCT00000078445	-740
chr2_71649151_71649425	0.0383874	-0.95705	274	3' UTR	2	71639301	71652903	13603	ENSSSCG00000013569	ENSSSCT00000014821	9851
chr2_72767761_72768548	0.000141288	1.23915	787	Promoter (1-2kb)	2	72769678	72774299	4622	ENSSSCG00000047375	ENSSSCT00000091303	-1130
chr2_72822969_72823177	0.0253655	4.18316	208	Intron (ENSSSCT00000047241/ENSSSCG00000013534, intron 3 of 10)	2	72803981	72804092	112	ENSSSCG00000021577	ENSSSCT00000023213	-18878
chr2_73109020_73109220	0.023604	1.22238	200	Exon (ENSSSCT00000041390/ENSSSCG00000013533, exon 7 of 18)	2	73123191	73124895	1705	ENSSSCG00000013532	ENSSSCT00000085749	15675
chr2_73679252_73679573	0.0104909	-1.06144	321	3' UTR	2	73622409	73680679	58271	ENSSSCG00000028612	ENSSSCT00000032503	56844
chr2_73747750_73748306	0.0330414	-0.671201	556	3' UTR	2	73747683	73858573	110891	ENSSSCG00000024570	ENSSSCT00000026522	110267
chr2_74835718_74836520	0.0307546	1.76677	802	Promoter (2-3kb)	2	74800048	74838671	38624	ENSSSCG00000026754	ENSSSCT00000025899	2151
chr2_75084552_75084985	0.00802635	-1.28162	433	3' UTR	2	75082053	75089756	7704	ENSSSCG00000036190	ENSSSCT00000036840	4771
chr2_76082404_76083403	0.0275566	-2.5031	999	Exon (ENSSSCT00000089982/ENSSSCG00000033949, exon 7 of 7)	2	76107929	76111479	3551	ENSSSCG00000022689	ENSSSCT00000064965	28076
chr2_77735608_77735807	0.0177413	0.866377	199	3' UTR	2	77708161	77730881	22721	ENSSSCG00000033442	ENSSSCT00000052514	-4728
chr2_78768736_78769259	0.0489789	1.70467	523	Intron (ENSSSCT00000047439/ENSSSCG00000014016, intron 1 of 7)	2	78752768	78764001	11234	ENSSSCG00000014016	ENSSSCT00000036969	-4736
chr2_78993639_78993896	0.0273673	0.733667	257	Exon (ENSSSCT00000015318/ENSSSCG00000014023, exon 9 of 19)	2	78963986	79016577	52592	ENSSSCG00000014023	ENSSSCT00000015318	22681
chr2_79688446_79688763	0.0374108	0.757376	317	Distal Intergenic	2	79679339	79680596	1258	ENSSSCG00000042242	ENSSSCT00000074268	9108
chr2_81256638_81257129	0.040179	0.822147	491	Distal Intergenic	2	81162340	81252959	90620	ENSSSCG00000043061	ENSSSCT00000067518	-3680
chr2_85656171_85658392	0.0092027	0.692518	2221	Exon (ENSSSCT00000061390/ENSSSCG00000035355, exon 4 of 4)	2	85641474	85656636	15163	ENSSSCG00000035355	ENSSSCT00000061390	14698
chr2_85916788_85917160	0.019252	0.743313	372	Exon (ENSSSCT00000015395/ENSSSCG00000014094, exon 7 of 15)	2	85891611	85898298	6688	ENSSSCG00000050058	ENSSSCT00000072161	-18491
chr2_88253493_88255286	0.0439265	0.753172	1793	Promoter (<=1kb)	2	88123055	88255281	132227	ENSSSCG00000014113	ENSSSCT00000057415	0
chr2_94346285_94346531	0.0440573	0.842068	246	Promoter (<=1kb)	2	94345438	94353027	7590	ENSSSCG00000040325	ENSSSCT00000063285	848
chr2_94347384_94347622	0.000510608	1.05567	238	Promoter (<=1kb)	2	94347429	94347491	63	ENSSSCG00000018631	ENSSSCT00000020226	0
chr2_96199416_96199757	0.0291253	0.937816	341	Exon (ENSSSCT00000015454/ENSSSCG00000014149, exon 5 of 13)	2	96124053	96124560	508	ENSSSCG00000050823	ENSSSCT00000067049	-74857
chr2_98432193_98433245	0.0292566	1.07569	1052	3' UTR	2	98430465	98444647	14183	ENSSSCG00000014156	ENSSSCT00000015464	11402
chr2_114369681_114369890	0.00131461	1.8751	209	Exon (ENSSSCT00000015509/ENSSSCG00000022845, exon 6 of 13)	2	114319991	114393925	73935	ENSSSCG00000022845	ENSSSCT00000026253	24035
chr2_119390893_119391360	0.0295664	0.63177	467	3' UTR	2	119306673	119352465	45793	ENSSSCG00000014214	ENSSSCT00000039019	-38429
chr2_119965418_119966051	0.0303177	0.695778	633	Promoter (<=1kb)	2	119941997	119965510	23514	ENSSSCG00000033912	ENSSSCT00000049974	0
chr2_125956296_125956693	0.0205773	-0.714684	397	3' UTR	2	125811459	125956862	145404	ENSSSCG00000014235	ENSSSCT00000047980	144838
chr2_126506491_126507403	0.0219695	1.07667	912	3' UTR	2	126521366	126547750	26385	ENSSSCG00000031128	ENSSSCT00000040485	40347
chr2_128053273_128053702	0.0208068	0.760921	429	Exon (ENSSSCT00000015562/ENSSSCG00000014242, exon 5 of 5)	2	128036229	128039927	3699	ENSSSCG00000047314	ENSSSCT00000071345	-13347
chr2_130604784_130606056	0.0217888	-0.77747	1272	Exon (ENSSSCT00000056826/ENSSSCG00000036570, exon 2 of 2)	2	130600436	130607524	7089	ENSSSCG00000036570	ENSSSCT00000070241	4349
chr2_135388241_135389710	0.045117	0.675109	1469	3' UTR	2	135356591	135391112	34522	ENSSSCG00000014292	ENSSSCT00000078822	31651
chr2_136302238_136303282	0.0247232	1.36193	1044	3' UTR	2	136286507	136299109	12603	ENSSSCG00000032323	ENSSSCT00000068326	-3130
chr2_136497680_136498687	0.0025373	0.606481	1007	3' UTR	2	136458949	136476005	17057	ENSSSCG00000038628	ENSSSCT00000042788	-21676
chr2_136844160_136844642	0.00190051	1.20003	482	3' UTR	2	136848845	136874214	25370	ENSSSCG00000014305	ENSSSCT00000015629	29572
chr2_142166256_142166600	0.0174749	0.774242	344	Promoter (<=1kb)	2	142166285	142305701	139417	ENSSSCG00000014364	ENSSSCT00000078019	0
chr2_143479240_143479979	0.0418574	-1.1684	739	3' UTR	2	143478866	143501164	22299	ENSSSCG00000022289	ENSSSCT00000038926	21185
chr2_143577417_143577973	0.0167305	1.42481	556	Promoter (<=1kb)	2	143577954	143595609	17656	ENSSSCG00000014394	ENSSSCT00000060177	0
chr2_150817136_150821195	0.0146174	-0.605538	4059	Promoter (2-3kb)	2	150823373	150919378	96006	ENSSSCG00000014437	ENSSSCT00000015782	-2178
chr2_150825168_150825612	0.00405916	-0.995905	444	Promoter (<=1kb)	2	150825865	150825944	80	ENSSSCG00000018701	ENSSSCT00000020296	-253
chr2_151525386_151528425	0.0411374	-0.670549	3039	Promoter (<=1kb)	2	151528648	151551202	22555	ENSSSCG00000049052	ENSSSCT00000073343	-223
chr3_66246_66617	0.0178686	1.83609	371	Exon (ENSSSCT00000070020/ENSSSCG00000037652, exon 6 of 6)	3	50963	53205	2243	ENSSSCG00000047321	ENSSSCT00000069418	-13042
chr3_627959_628512	0.0103753	-1.06694	553	Intron (ENSSSCT00000083458/ENSSSCG00000007547, intron 2 of 11)	3	547367	634437	87071	ENSSSCG00000007547	ENSSSCT00000083458	5925
chr3_1548725_1548968	0.0136185	0.692179	243	5' UTR	3	1236075	1556751	320677	ENSSSCG00000038766	ENSSSCT00000065594	7783
chr3_3993455_3994028	0.0132356	-0.700029	573	Distal Intergenic	3	4007077	4011405	4329	ENSSSCG00000033217	ENSSSCT00000046823	-13049
chr3_4097147_4097476	0.0173024	1.4551	329	Distal Intergenic	3	4091832	4096684	4853	ENSSSCG00000044546	ENSSSCT00000084645	5316
chr3_8416345_8416667	0.0106218	-1.3244	322	3' UTR	3	8409102	8415654	6553	ENSSSCG00000030337	ENSSSCT00000060448	7244
chr3_8869800_8870492	0.0388734	0.885812	692	3' UTR	3	8863695	8871564	7870	ENSSSCG00000025698	ENSSSCT00000026956	6106
chr3_8967527_8967913	0.0369581	0.916302	386	Intron (ENSSSCT00000090923/ENSSSCG00000046214, intron 7 of 7)	3	8958316	8980591	22276	ENSSSCG00000046214	ENSSSCT00000090923	12678
chr3_8969150_8969391	0.0283	0.993377	241	3' UTR	3	8958316	8980591	22276	ENSSSCG00000046214	ENSSSCT00000090923	11200
chr3_9873026_9875091	0.0497947	0.694842	2065	Promoter (1-2kb)	3	9865833	9871623	5791	ENSSSCG00000007695	ENSSSCT00000008438	-1404
chr3_10360961_10361233	0.0151618	Inf	272	3' UTR	3	10357951	10361498	3548	ENSSSCG00000035736	ENSSSCT00000085106	3011
chr3_11961045_11961925	0.0499244	-0.763549	880	3' UTR	3	11956290	11995269	38980	ENSSSCG00000024045	ENSSSCT00000040604	33344
chr3_13564550_13565176	0.00622171	-2.48046	626	Promoter (<=1kb)	3	13565480	14794365	1228886	ENSSSCG00000007727	ENSSSCT00000038741	-304
chr3_17350280_17350883	0.0144915	1.28251	603	Exon (ENSSSCT00000008507/ENSSSCG00000007760, exon 7 of 15)	3	17345845	17354453	8609	ENSSSCG00000007760	ENSSSCT00000008507	4436
chr3_17352363_17352562	0.0120844	2.01563	199	Exon (ENSSSCT00000008507/ENSSSCG00000007760, exon 11 of 15)	3	17357802	17362220	4419	ENSSSCG00000038600	ENSSSCT00000077789	-5240
chr3_17371252_17371634	0.0286639	-1.0213	382	Promoter (1-2kb)	3	17362656	17373102	10447	ENSSSCG00000031247	ENSSSCT00000069753	1468
chr3_17763225_17764236	0.0205786	1.85233	1011	Promoter (1-2kb)	3	17761945	17762506	562	ENSSSCG00000047341	ENSSSCT00000082821	1281
chr3_17782186_17784505	0.0331385	1.39602	2319	Promoter (<=1kb)	3	17778478	17782623	4146	ENSSSCG00000051287	ENSSSCT00000073376	0
chr3_18402911_18404398	0.0234591	0.866552	1487	Promoter (<=1kb)	3	18402935	18511087	108153	ENSSSCG00000040162	ENSSSCT00000062041	0
chr3_18702682_18702967	0.019738	-2.80143	285	Promoter (<=1kb)	3	18672752	18703461	30710	ENSSSCG00000038038	ENSSSCT00000058919	494
chr3_22593201_22594642	0.0212034	1.15256	1441	Exon (ENSSSCT00000063408/ENSSSCG00000010794, exon 4 of 15)	3	22586935	22612835	25901	ENSSSCG00000010794	ENSSSCT00000041929	6267
chr3_22596743_22597454	0.0103608	0.670446	711	Exon (ENSSSCT00000063408/ENSSSCG00000010794, exon 7 of 15)	3	22586935	22612835	25901	ENSSSCG00000010794	ENSSSCT00000041929	9809
chr3_23847792_23848320	0.000619247	0.776842	528	3' UTR	3	23846080	23874621	28542	ENSSSCG00000007840	ENSSSCT00000044609	26301
chr3_24908185_24908415	0.0495442	0.609687	230	Promoter (1-2kb)	3	24876649	24910052	33404	ENSSSCG00000031876	ENSSSCT00000069666	1637
chr3_25291181_25291510	0.049482	0.684522	329	Exon (ENSSSCT00000024527/ENSSSCG00000024748, exon 4 of 5)	3	25286018	25330029	44012	ENSSSCG00000024748	ENSSSCT00000091102	5164
chr3_27382845_27384469	0.0354647	1.20156	1624	Intron (ENSSSCT00000080293/ENSSSCG00000007872, intron 2 of 10)	3	27158874	27492892	334019	ENSSSCG00000007872	ENSSSCT00000080293	108423
chr3_28907976_28909774	0.0189925	0.674641	1798	Promoter (<=1kb)	3	28908129	28908219	91	ENSSSCG00000019141	ENSSSCT00000020736	0
chr3_29044265_29044464	0.0443919	-1.80221	199	Promoter (<=1kb)	3	28964754	29044917	80164	ENSSSCG00000039171	ENSSSCT00000061269	453
chr3_38524809_38525244	0.0143734	-6.62175	435	Exon (ENSSSCT00000008714/ENSSSCG00000007951, exon 29 of 31)	3	38536667	38596058	59392	ENSSSCG00000007952	ENSSSCT00000086783	-11423
chr3_38553407_38554029	0.0370997	2.86117	622	Intron (ENSSSCT00000086783/ENSSSCG00000007952, intron 1 of 18)	3	38536930	38595275	58346	ENSSSCG00000007952	ENSSSCT00000008715	16478
chr3_38970001_38971104	0.00370187	0.661615	1103	3' UTR	3	38952689	38973908	21220	ENSSSCG00000007965	ENSSSCT00000008728	17313
chr3_39281127_39281700	0.0466048	-0.886179	573	Promoter (2-3kb)	3	39278864	39293726	14863	ENSSSCG00000023304	ENSSSCT00000026941	2264
chr3_39821044_39821551	0.0496402	0.645004	507	Promoter (<=1kb)	3	39810606	39821410	10805	ENSSSCG00000008043	ENSSSCT00000008814	0
chr3_42807740_42808286	0.0234328	-2.15912	546	Exon (ENSSSCT00000062625/ENSSSCG00000034154, exon 20 of 28)	3	42861410	42974430	113021	ENSSSCG00000008079	ENSSSCT00000044353	-53124
chr3_43554901_43556395	0.0147626	0.644622	1494	3' UTR	3	43561833	43570728	8896	ENSSSCG00000047240	ENSSSCT00000090388	-5438
chr3_44351773_44352399	0.0329154	0.614441	626	3' UTR	3	44279431	44327731	48301	ENSSSCG00000026954	ENSSSCT00000008875	-24043
chr3_46120764_46121920	0.0174887	1.07834	1156	3' UTR	3	46129378	46131404	2027	ENSSSCG00000047493	ENSSSCT00000075596	-7458
chr3_46159721_46160467	0.0491917	-3.07818	746	Exon (ENSSSCT00000079104/ENSSSCG00000008113, exon 10 of 14)	3	46144301	46169826	25526	ENSSSCG00000008113	ENSSSCT00000079512	15421
chr3_52518708_52518929	0.0332307	-0.920546	221	Exon (ENSSSCT00000008941/ENSSSCG00000008164, exon 14 of 32)	3	52367437	52406334	38898	ENSSSCG00000028331	ENSSSCT00000030337	-112375
chr3_53321386_53322615	0.0377635	0.987526	1229	Intron (ENSSSCT00000008947/ENSSSCG00000008170, intron 1 of 4)	3	53281339	53295308	13970	ENSSSCG00000008170	ENSSSCT00000058385	-26079
chr3_57484809_57485655	0.0196569	0.707244	846	Exon (ENSSSCT00000082045/ENSSSCG00000008208, exon 13 of 16)	3	57523905	57527412	3508	ENSSSCG00000008209	ENSSSCT00000008990	41757
chr3_58116640_58116866	0.0207739	1.92592	226	Distal Intergenic	3	58037766	58096721	58956	ENSSSCG00000035478	ENSSSCT00000067734	-19920
chr3_58631318_58632072	0.00878689	-1.55785	754	3' UTR	3	58636448	58636582	135	ENSSSCG00000019715	ENSSSCT00000021310	4510
chr3_58667943_58668156	0.0321578	1.0166	213	Promoter (<=1kb)	3	58667971	58750421	82451	ENSSSCG00000008226	ENSSSCT00000009008	0
chr3_58964565_58965653	0.00174942	1.04996	1088	3' UTR	3	58928201	58931236	3036	ENSSSCG00000045872	ENSSSCT00000074187	-33330
chr3_59000026_59001270	0.0184949	0.69958	1244	Promoter (<=1kb)	3	58964541	59001146	36606	ENSSSCG00000008230	ENSSSCT00000009013	0
chr3_67604626_67605709	0.00307553	0.826084	1083	3' UTR	3	67578565	67611302	32738	ENSSSCG00000021007	ENSSSCT00000081767	5593
chr3_69179903_69180147	0.00485175	1.85539	244	Intron (ENSSSCT00000009091/ENSSSCG00000008300, intron 2 of 10)	3	69158368	69188132	29765	ENSSSCG00000008300	ENSSSCT00000058744	7985
chr3_69186115_69186381	0.006536	0.90797	266	Promoter (1-2kb)	3	69158368	69188132	29765	ENSSSCG00000008300	ENSSSCT00000058744	1751
chr3_71503314_71503662	0.0285903	-2.5799	348	3' UTR	3	71500337	71511186	10850	ENSSSCG00000008316	ENSSSCT00000055872	7524
chr3_77794373_77795226	0.00135686	0.92592	853	3' UTR	3	77740483	77796916	56434	ENSSSCG00000028947	ENSSSCT00000028590	53891
chr3_79005841_79006450	0.00910776	1.56709	609	Exon (ENSSSCT00000054931/ENSSSCG00000008372, exon 12 of 23)	3	78895882	78903217	7336	ENSSSCG00000037564	ENSSSCT00000054997	-102625
chr3_79421555_79421846	0.00309932	2.73463	291	3' UTR	3	79415800	79422392	6593	ENSSSCG00000026713	ENSSSCT00000060549	5756
chr3_79672969_79673780	0.032899	0.72356	811	Exon (ENSSSCT00000067264/ENSSSCG00000008374, exon 2 of 2)	3	79664449	79666518	2070	ENSSSCG00000041965	ENSSSCT00000070355	8521
chr3_80255059_80255566	0.0306127	0.617936	507	Promoter (<=1kb)	3	80255141	80302234	47094	ENSSSCG00000028228	ENSSSCT00000057995	0
chr3_86180202_86180628	0.0342694	1.10596	426	Promoter (<=1kb)	3	86180287	86251299	71013	ENSSSCG00000032007	ENSSSCT00000009207	0
chr3_86728701_86728946	0.0229745	-0.780907	245	5' UTR	3	86585228	86695433	110206	ENSSSCG00000040786	ENSSSCT00000065413	-33269
chr3_93972715_93974060	0.00203264	0.642304	1345	3' UTR	3	93981128	93981234	107	ENSSSCG00000036939	ENSSSCT00000027123	-7068
chr3_93978115_93978756	0.00998688	0.62442	641	Promoter (2-3kb)	3	93981128	93981234	107	ENSSSCG00000036939	ENSSSCT00000027123	-2372
chr3_96238438_96238855	0.000129919	0.737155	417	Exon (ENSSSCT00000009253/ENSSSCG00000008451, exon 6 of 6)	3	96157380	96215454	58075	ENSSSCG00000008449	ENSSSCT00000071035	-22985
chr3_96249481_96250087	9.09064e-05	1.33112	606	Exon (ENSSSCT00000084914/ENSSSCG00000008451, exon 4 of 8)	3	96221873	96267699	45827	ENSSSCG00000008451	ENSSSCT00000084914	17612
chr3_96266870_96267793	0.0125717	0.70652	923	Promoter (<=1kb)	3	96221873	96267699	45827	ENSSSCG00000008451	ENSSSCT00000084914	0
chr3_96316843_96317283	0.0275985	0.610461	440	Promoter (<=1kb)	3	96237672	96317247	79576	ENSSSCG00000008451	ENSSSCT00000072554	0
chr3_96701207_96701406	0.0447785	-1.02958	199	Promoter (1-2kb)	3	96659248	96703238	43991	ENSSSCG00000038383	ENSSSCT00000065558	1832
chr3_101990288_101990536	0.0481686	-1.85588	248	Exon (ENSSSCT00000056071/ENSSSCG00000008487, exon 2 of 13)	3	101957677	102029114	71438	ENSSSCG00000008487	ENSSSCT00000041304	32612
chr3_107390625_107391316	0.00161705	0.954538	691	3' UTR	3	107387860	107421781	33922	ENSSSCG00000008518	ENSSSCT00000041509	30465
chr3_107542073_107542851	0.0146966	0.931321	778	Promoter (<=1kb)	3	107542095	107658455	116361	ENSSSCG00000008515	ENSSSCT00000009319	0
chr3_109179285_109180158	0.0346768	0.73323	873	3' UTR	3	109179049	109188083	9035	ENSSSCG00000008529	ENSSSCT00000057577	7925
chr3_110112759_110113575	0.0151455	1.28424	816	3' UTR	3	110068909	110102823	33915	ENSSSCG00000044640	ENSSSCT00000090022	43851
chr3_110318377_110319307	0.0443277	0.663098	930	3' UTR	3	110333735	110333810	76	ENSSSCG00000029869	ENSSSCT00000031740	14503
chr3_110455748_110455982	0.00828724	1.07872	234	Promoter (<=1kb)	3	110441830	110456263	14434	ENSSSCG00000008540	ENSSSCT00000072214	281
chr3_110474331_110474589	0.0145482	0.813452	258	Promoter (<=1kb)	3	110437687	110474727	37041	ENSSSCG00000008540	ENSSSCT00000009345	138
chr3_111536326_111536525	0.0341019	0.993566	199	Exon (ENSSSCT00000009353/ENSSSCG00000008548, exon 4 of 6)	3	111533243	111542000	8758	ENSSSCG00000008548	ENSSSCT00000090476	3084
chr3_111537808_111538702	0.0195007	0.824192	894	3' UTR	3	111533243	111542000	8758	ENSSSCG00000008548	ENSSSCT00000090476	4566
chr3_111565143_111565380	0.00269747	2.07394	237	Promoter (<=1kb)	3	111537626	111565399	27774	ENSSSCG00000008546	ENSSSCT00000074620	19
chr3_112778623_112778823	0.0100653	-2.60766	200	Exon (ENSSSCT00000009377/ENSSSCG00000008571, exon 9 of 20)	3	112753387	112797726	44340	ENSSSCG00000008571	ENSSSCT00000091553	25237
chr3_112797164_112797616	0.0265002	0.649991	452	3' UTR	3	112800719	112805740	5022	ENSSSCG00000008572	ENSSSCT00000023730	8124
chr3_112996009_112996963	0.0276637	-0.715375	954	Exon (ENSSSCT00000051404/ENSSSCG00000008574, exon 5 of 11)	3	112963492	113016950	53459	ENSSSCG00000008574	ENSSSCT00000048070	32518
chr3_113529561_113529863	0.00789495	-1.25398	302	Promoter (<=1kb)	3	113528926	113603113	74188	ENSSSCG00000029413	ENSSSCT00000061087	636
chr3_113982051_113982487	0.0142345	0.71103	436	3' UTR	3	113875512	113988372	112861	ENSSSCG00000008578	ENSSSCT00000051123	106540
chr3_114669160_114670029	0.00953969	1.51344	869	Promoter (1-2kb)	3	114659852	114672018	12167	ENSSSCG00000008590	ENSSSCT00000009400	1989
chr3_114678316_114678841	0.0491686	0.588726	525	Promoter (<=1kb)	3	114677769	114700382	22614	ENSSSCG00000041783	ENSSSCT00000082669	548
chr3_118270436_118271627	0.0427294	1.19659	1191	Promoter (1-2kb)	3	118273113	118279041	5929	ENSSSCG00000008604	ENSSSCT00000057671	-1486
chr3_125247568_125250226	0.0113965	0.886719	2658	Promoter (<=1kb)	3	125249268	125271038	21771	ENSSSCG00000026161	ENSSSCT00000028641	0
chr3_125276539_125276948	0.0251858	1.77581	409	Distal Intergenic	3	125249268	125271038	21771	ENSSSCG00000026161	ENSSSCT00000028641	27272
chr3_125489832_125490376	0.0213756	1.0302	544	3' UTR	3	125485002	125485113	112	ENSSSCG00000019059	ENSSSCT00000020654	4831
chr3_127500878_127501710	0.0308283	0.598765	832	Promoter (1-2kb)	3	127500759	127503257	2499	ENSSSCG00000008645	ENSSSCT00000009458	1547
chr3_132429616_132430796	0.0340515	0.618692	1180	Promoter (2-3kb)	3	132426765	132431683	4919	ENSSSCG00000036880	ENSSSCT00000084502	2852
chr4_791882_792095	0.00910907	2.46158	213	Distal Intergenic	4	800059	807175	7117	ENSSSCG00000038025	ENSSSCT00000089509	-7964
chr4_850125_851218	7.89475e-05	-2.39296	1093	Promoter (<=1kb)	4	850658	851179	522	ENSSSCG00000051252	ENSSSCT00000080254	0
chr4_1212568_1213773	0.0495539	0.653224	1205	3' UTR	4	1215066	1218487	3422	ENSSSCG00000039881	ENSSSCT00000078098	4714
chr4_1254628_1256013	0.0402897	1.03633	1385	Promoter (<=1kb)	4	1254565	1256577	2013	ENSSSCG00000034689	ENSSSCT00000059626	564
chr4_14719681_14720204	0.0388924	1.15622	523	3' UTR	4	14718483	14724892	6410	ENSSSCG00000005971	ENSSSCT00000073627	4688
chr4_15263394_15263933	0.00597514	0.941497	539	Promoter (<=1kb)	4	15263333	15385307	121975	ENSSSCG00000040731	ENSSSCT00000006560	62
chr4_19869470_19869729	0.00393777	-1.37692	259	Exon (ENSSSCT00000006589/ENSSSCG00000027762, exon 2 of 8)	4	19850355	19879119	28765	ENSSSCG00000027762	ENSSSCT00000006589	19116
chr4_21934811_21935331	0.014293	0.616427	520	3' UTR	4	21934430	21940953	6524	ENSSSCG00000030493	ENSSSCT00000024058	5622
chr4_29067800_29068032	0.0113513	0.924542	232	Promoter (1-2kb)	4	28812292	29069722	257431	ENSSSCG00000006032	ENSSSCT00000080000	1690
chr4_30712204_30712939	0.04229	0.986369	735	Promoter (<=1kb)	4	30712238	30721193	8956	ENSSSCG00000031728	ENSSSCT00000041495	0
chr4_30718701_30719455	0.0373304	0.991321	754	3' UTR	4	30712238	30721193	8956	ENSSSCG00000031728	ENSSSCT00000041495	6464
chr4_30784504_30785051	0.0449557	0.675228	547	Exon (ENSSSCT00000006626/ENSSSCG00000006037, exon 7 of 14)	4	30734514	30818570	84057	ENSSSCG00000006037	ENSSSCT00000006626	33519
chr4_36723341_36724320	0.00704283	0.779791	979	3' UTR	4	36635285	36725638	90354	ENSSSCG00000006066	ENSSSCT00000042277	88057
chr4_38720166_38720390	0.0088139	1.16914	224	Promoter (<=1kb)	4	38720020	38720151	132	ENSSSCG00000018501	ENSSSCT00000020096	147
chr4_40399215_40399546	0.014482	0.68964	331	3' UTR	4	40407845	40408453	609	ENSSSCG00000037045	ENSSSCT00000049374	-8299
chr4_41392292_41392705	0.0432719	0.739438	413	3' UTR	4	41397633	41400464	2832	ENSSSCG00000045339	ENSSSCT00000087393	-4928
chr4_41761665_41762047	0.0338327	-1.12677	382	3' UTR	4	41767410	41772396	4987	ENSSSCG00000051130	ENSSSCT00000087842	10349
chr4_42947090_42947932	0.0313001	0.860059	842	Promoter (<=1kb)	4	42946778	42969356	22579	ENSSSCG00000006110	ENSSSCT00000006702	313
chr4_46817322_46817657	0.0086161	0.731026	335	Exon (ENSSSCT00000006719/ENSSSCG00000006127, exon 11 of 15)	4	46787741	46855262	67522	ENSSSCG00000006127	ENSSSCT00000047583	29582
chr4_50486405_50486626	0.034781	0.751172	221	5' UTR	4	50475274	50475975	702	ENSSSCG00000046388	ENSSSCT00000075760	11132
chr4_55099004_55099207	0.00293706	1.2943	203	Promoter (2-3kb)	4	55096404	55101897	5494	ENSSSCG00000040681	ENSSSCT00000064366	2601
chr4_55100001_55100903	0.00310805	1.04012	902	3' UTR	4	55096404	55101897	5494	ENSSSCG00000040681	ENSSSCT00000064366	3598
chr4_56014854_56015393	0.0434271	-0.783791	539	Distal Intergenic	4	55915424	55921210	5787	ENSSSCG00000046510	ENSSSCT00000091385	-93645
chr4_61695924_61696157	0.0389752	-0.720912	233	Intron (ENSSSCT00000006768/ENSSSCG00000006174, intron 3 of 5)	4	61719666	61721848	2183	ENSSSCG00000043466	ENSSSCT00000083835	25691
chr4_70889879_70890358	0.0432336	0.645702	479	3' UTR	4	70907191	70915539	8349	ENSSSCG00000033144	ENSSSCT00000055631	25181
chr4_72103827_72104742	0.0382119	0.681181	915	3' UTR	4	72082685	72257226	174542	ENSSSCG00000006230	ENSSSCT00000043654	152484
chr4_79652621_79653512	0.0429345	0.671272	891	Promoter (<=1kb)	4	79652594	79673335	20742	ENSSSCG00000050435	ENSSSCT00000082757	28
chr4_80430475_80431195	0.0478891	0.643919	720	3' UTR	4	80427685	80501386	73702	ENSSSCG00000031503	ENSSSCT00000051141	70191
chr4_80440863_80441345	0.034395	1.14305	482	Exon (ENSSSCT00000051141/ENSSSCG00000031503, exon 3 of 5)	4	80427685	80501386	73702	ENSSSCG00000031503	ENSSSCT00000051141	60041
chr4_80445899_80446100	0.0404507	1.41835	201	Exon (ENSSSCT00000051141/ENSSSCG00000031503, exon 2 of 5)	4	80427685	80501386	73702	ENSSSCG00000031503	ENSSSCT00000051141	55286
chr4_81625615_81626193	0.0208096	0.6076	578	Exon (ENSSSCT00000085741/ENSSSCG00000022396, exon 3 of 8)	4	81597312	81639490	42179	ENSSSCG00000022396	ENSSSCT00000030933	13297
chr4_82287726_82288025	0.0102069	0.695741	299	Promoter (<=1kb)	4	82287730	82319367	31638	ENSSSCG00000035937	ENSSSCT00000060107	0
chr4_85011316_85011515	0.0360347	0.835135	199	3' UTR	4	85029895	85057647	27753	ENSSSCG00000006324	ENSSSCT00000006932	-18380
chr4_89178116_89178876	0.00167801	-1.32338	760	3' UTR	4	89174118	89179925	5808	ENSSSCG00000006352	ENSSSCT00000006961	3999
chr4_89320232_89321378	0.0473963	1.07039	1146	Promoter (2-3kb)	4	89323635	89341447	17813	ENSSSCG00000006366	ENSSSCT00000006976	-2257
chr4_89323468_89324198	0.00427557	0.692193	730	Promoter (<=1kb)	4	89323635	89341447	17813	ENSSSCG00000006366	ENSSSCT00000006976	0
chr4_90263641_90264242	0.00992023	0.869891	601	3' UTR	4	90263584	90274126	10543	ENSSSCG00000032164	ENSSSCT00000055473	9884
chr4_90284824_90285052	0.0201841	-1.11881	228	Promoter (2-3kb)	4	90276754	90288011	11258	ENSSSCG00000006390	ENSSSCT00000007003	2959
chr4_90343229_90343730	0.00880405	#NAME?	501	Promoter (1-2kb)	4	90291344	90344896	53553	ENSSSCG00000006391	ENSSSCT00000025246	1166
chr4_93351585_93351784	0.0315905	1.76573	199	Promoter (1-2kb)	4	93353110	93357797	4688	ENSSSCG00000006469	ENSSSCT00000007086	-1326
chr4_93365194_93366267	0.0480475	1.71569	1073	Promoter (<=1kb)	4	93358143	93365990	7848	ENSSSCG00000006470	ENSSSCT00000007087	0
chr4_93806783_93807547	0.00376614	1.76813	764	3' UTR	4	93803453	93807596	4144	ENSSSCG00000006491	ENSSSCT00000007110	3331
chr4_94815894_94816416	0.0154992	1.00668	522	Promoter (<=1kb)	4	94807285	94816997	9713	ENSSSCG00000006538	ENSSSCT00000050991	581
chr4_94980645_94980844	0.00281904	2.69817	199	5' UTR	4	95014975	95015857	883	ENSSSCG00000033749	ENSSSCT00000046731	-34131
chr4_95112371_95113108	0.0420471	0.659851	737	3' UTR	4	95154358	95197274	42917	ENSSSCG00000006543	ENSSSCT00000007168	-41250
chr4_95181927_95182737	0.0216541	-4.96148	810	Exon (ENSSSCT00000007168/ENSSSCG00000006543, exon 5 of 18)	4	95178756	95197298	18543	ENSSSCG00000006543	ENSSSCT00000066989	3172
chr4_96024773_96025105	0.00340499	-0.58634	332	Promoter (2-3kb)	4	96027639	96029869	2231	ENSSSCG00000006582	ENSSSCT00000007211	-2534
chr4_97398358_97398935	0.0179011	1.23755	577	Promoter (1-2kb)	4	97400876	97406473	5598	ENSSSCG00000026259	ENSSSCT00000027984	-1941
chr4_98272705_98273045	0.0107228	0.859323	340	3' UTR	4	98260374	98291558	31185	ENSSSCG00000006645	ENSSSCT00000090687	18513
chr4_98758009_98758208	0.0293811	-1.54007	199	Exon (ENSSSCT00000041564/ENSSSCG00000030119, exon 8 of 14)	4	98745266	98771650	26385	ENSSSCG00000030119	ENSSSCT00000041564	13442
chr4_98924161_98925429	0.0258848	0.609861	1268	3' UTR	4	98923996	98934171	10176	ENSSSCG00000022784	ENSSSCT00000066323	8742
chr4_98933242_98933492	0.0144592	1.04551	250	Promoter (<=1kb)	4	98923996	98934171	10176	ENSSSCG00000022784	ENSSSCT00000066323	679
chr4_99537725_99537924	0.0174112	2.85285	199	Exon (ENSSSCT00000053819/ENSSSCG00000037355, exon 4 of 10)	4	99551125	99559867	8743	ENSSSCG00000050955	ENSSSCT00000084004	21943
chr4_99570489_99570893	0.0267644	1.30329	404	3' UTR	4	99551125	99559867	8743	ENSSSCG00000050955	ENSSSCT00000084004	-10623
chr4_101880638_101881613	0.010224	0.613232	975	3' UTR	4	101922251	102032277	110027	ENSSSCG00000006725	ENSSSCT00000007366	-40638
chr4_105841201_105841406	0.0470408	-6.37915	205	Exon (ENSSSCT00000064093/ENSSSCG00000006752, exon 18 of 21)	4	105845872	105858227	12356	ENSSSCG00000032477	ENSSSCT00000038488	-4466
chr4_106882554_106883681	0.0122328	0.996961	1127	3' UTR	4	106809423	106885947	76525	ENSSSCG00000006766	ENSSSCT00000057803	73132
chr4_110705654_110705865	0.0201849	1.48073	211	Exon (ENSSSCT00000007481/ENSSSCG00000006830, exon 4 of 10)	4	110648465	110695280	46816	ENSSSCG00000006829	ENSSSCT00000007480	-10375
chr4_111075414_111075968	0.0130593	0.842673	554	3' UTR	4	111080655	111098764	18110	ENSSSCG00000006841	ENSSSCT00000075714	-4687
chr4_117302736_117303510	0.0232931	0.862274	774	3' UTR	4	117330500	117330596	97	ENSSSCG00000020065	ENSSSCT00000021660	-26990
chr4_117510378_117510660	0.00923611	2.68591	282	Promoter (<=1kb)	4	117496908	117511226	14319	ENSSSCG00000006862	ENSSSCT00000007515	566
chr4_122190653_122192197	0.0415354	0.785225	1544	Exon (ENSSSCT00000058176/ENSSSCG00000036509, exon 2 of 4)	4	122196145	122203127	6983	ENSSSCG00000050556	ENSSSCT00000068767	-3948
chr4_122217560_122217850	0.0078464	3.45418	290	Distal Intergenic	4	122187956	122203115	15160	ENSSSCG00000036509	ENSSSCT00000072154	-14446
chr4_122836808_122837460	0.0329567	1.13119	652	3' UTR	4	122826995	122837672	10678	ENSSSCG00000022447	ENSSSCT00000027504	9814
chr4_123061380_123061626	0.0488682	1.11255	246	Exon (ENSSSCT00000078342/ENSSSCG00000051612, exon 4 of 4)	4	123005685	123085677	79993	ENSSSCG00000051612	ENSSSCT00000089520	24051
chr4_123385973_123386288	0.00986519	0.916631	315	3' UTR	4	123394761	123474519	79759	ENSSSCG00000006892	ENSSSCT00000007547	-8473
chr4_123388342_123388541	0.0453991	4.45714	199	3' UTR	4	123394761	123474519	79759	ENSSSCG00000006892	ENSSSCT00000007547	-6220
chr4_130342530_130342740	0.0360698	0.870358	210	3' UTR	4	130298280	130386955	88676	ENSSSCG00000006939	ENSSSCT00000007603	44251
chr4_130667136_130667516	0.0386593	0.600649	380	3' UTR	4	130659952	130679744	19793	ENSSSCG00000026772	ENSSSCT00000071650	7185
chr4_130679255_130679964	0.0292695	0.769744	709	3' UTR	4	130659952	130679744	19793	ENSSSCG00000026772	ENSSSCT00000071650	19304
chr4_130689420_130689706	0.0207316	1.00103	286	Exon (ENSSSCT00000079495/ENSSSCG00000042787, exon 4 of 4)	4	130691976	130701677	9702	ENSSSCG00000042787	ENSSSCT00000072772	11971
chr5_234009_234340	0.0378316	1.57993	331	Promoter (<=1kb)	5	221466	233475	12010	ENSSSCG00000000965	ENSSSCT00000001055	-535
chr5_536075_536274	0.032623	1.60743	199	Distal Intergenic	5	512370	517641	5272	ENSSSCG00000044259	ENSSSCT00000069661	-18435
chr5_4206262_4206965	0.00403141	0.599194	703	Exon (ENSSSCT00000000020/ENSSSCG00000000019, exon 6 of 12)	5	4194308	4219230	24923	ENSSSCG00000000019	ENSSSCT00000000020	12265
chr5_6897870_6898121	0.00662556	0.72794	251	Promoter (1-2kb)	5	6896217	6900023	3807	ENSSSCG00000000058	ENSSSCT00000023171	1654
chr5_9316171_9316457	0.00445587	-0.890213	286	Promoter (2-3kb)	5	9294334	9319148	24815	ENSSSCG00000000095	ENSSSCT00000000101	2691
chr5_9347723_9348465	8.34529e-05	2.19666	742	Promoter (1-2kb)	5	9336130	9349932	13803	ENSSSCG00000000097	ENSSSCT00000075473	1467
chr5_10155791_10156777	0.0109464	1.88183	986	Promoter (<=1kb)	5	10149062	10156210	7149	ENSSSCG00000033854	ENSSSCT00000088226	0
chr5_11448796_11449822	0.0227657	-0.727414	1026	Distal Intergenic	5	11365598	11422660	57063	ENSSSCG00000000145	ENSSSCT00000024385	83199
chr5_11452118_11453772	0.0219066	-0.690209	1654	Distal Intergenic	5	11365598	11422660	57063	ENSSSCG00000000145	ENSSSCT00000024385	86521
chr5_11510133_11511303	0.00605654	1.11019	1170	3' UTR	5	11509985	11541851	31867	ENSSSCG00000000148	ENSSSCT00000088670	30548
chr5_11514945_11515144	0.0067759	4.6145	199	Exon (ENSSSCT00000050902/ENSSSCG00000000148, exon 9 of 10)	5	11509985	11541851	31867	ENSSSCG00000000148	ENSSSCT00000088670	26707
chr5_11917020_11917220	0.0474191	1.47898	200	Distal Intergenic	5	11920659	11929669	9011	ENSSSCG00000000151	ENSSSCT00000043062	12449
chr5_11922373_11922855	0.0392341	1.87869	482	Exon (ENSSSCT00000043062/ENSSSCG00000000151, exon 3 of 4)	5	11920659	11929669	9011	ENSSSCG00000000151	ENSSSCT00000043062	6814
chr5_13381935_13382660	0.0281493	0.601908	725	3' UTR	5	13367445	13376641	9197	ENSSSCG00000039109	ENSSSCT00000059227	14491
chr5_13544274_13544975	0.00377699	0.756127	701	Promoter (<=1kb)	5	13472288	13545198	72911	ENSSSCG00000000167	ENSSSCT00000047620	223
chr5_14108495_14108750	0.0397839	-0.833296	255	Intron (ENSSSCT00000060131/ENSSSCG00000032861, intron 1 of 6)	5	14102205	14177588	75384	ENSSSCG00000032861	ENSSSCT00000060131	6291
chr5_15775302_15775619	0.0023975	1.87048	317	Promoter (<=1kb)	5	15774938	15775794	857	ENSSSCG00000000207	ENSSSCT00000000220	365
chr5_16116050_16116372	0.00673661	-3.48434	322	Exon (ENSSSCT00000048726/ENSSSCG00000032269, exon 4 of 11)	5	16037704	16070007	32304	ENSSSCG00000024932	ENSSSCT00000023235	-46044
chr5_17421090_17421394	0.0088248	1.38802	304	Promoter (2-3kb)	5	17418121	17425624	7504	ENSSSCG00000033687	ENSSSCT00000063502	2970
chr5_21198350_21201817	0.011858	0.821225	3467	3' UTR	5	21191142	21201818	10677	ENSSSCG00000000363	ENSSSCT00000000386	7209
chr5_21513249_21513890	0.0200807	1.02589	641	Promoter (<=1kb)	5	21514497	21533069	18573	ENSSSCG00000000379	ENSSSCT00000050279	-607
chr5_21556046_21556265	0.0174194	1.45413	219	Promoter (<=1kb)	5	21556107	21558995	2889	ENSSSCG00000039506	ENSSSCT00000000419	0
chr5_21577038_21577741	0.00868188	-2.14969	703	Exon (ENSSSCT00000000410/ENSSSCG00000000382, exon 12 of 30)	5	21563402	21586701	23300	ENSSSCG00000000382	ENSSSCT00000000410	8960
chr5_21624639_21625165	0.00856347	1.56193	526	Promoter (<=1kb)	5	21624762	21631707	6946	ENSSSCG00000000384	ENSSSCT00000061313	0
chr5_22791120_22791332	0.0281183	0.80136	212	Promoter (<=1kb)	5	22785441	22791134	5694	ENSSSCG00000044553	ENSSSCT00000059228	0
chr5_28275572_28276160	0.0358294	0.67465	588	3' UTR	5	28300950	28605120	304171	ENSSSCG00000029815	ENSSSCT00000062028	-24790
chr5_33134879_33135533	0.0312154	0.645207	654	Exon (ENSSSCT00000054022/ENSSSCG00000000488, exon 13 of 13)	5	33116845	33118161	1317	ENSSSCG00000035404	ENSSSCT00000044838	18035
chr5_35717659_35717880	0.0490105	0.72249	221	3' UTR	5	35692355	35730608	38254	ENSSSCG00000000510	ENSSSCT00000041553	25305
chr5_41572597_41573323	0.0386775	0.589001	726	3' UTR	5	41561632	41584818	23187	ENSSSCG00000027429	ENSSSCT00000024439	10966
chr5_46795894_46796339	0.0132416	1.15985	445	3' UTR	5	46794118	46823998	29881	ENSSSCG00000000554	ENSSSCT00000032540	27659
chr5_47462823_47463292	0.0420839	0.590118	469	3' UTR	5	47566267	47609261	42995	ENSSSCG00000025531	ENSSSCT00000027314	145969
chr5_47734822_47735092	0.0335059	0.587652	270	Exon (ENSSSCT00000038738/ENSSSCG00000000559, exon 5 of 6)	5	47686532	47692762	6231	ENSSSCG00000028552	ENSSSCT00000056533	48291
chr5_51131022_51131294	0.0262827	0.897684	272	3' UTR	5	51146541	51154763	8223	ENSSSCG00000043201	ENSSSCT00000067527	23469
chr5_52413543_52413742	0.00571854	1.31504	199	3' UTR	5	52413105	52474164	61060	ENSSSCG00000028662	ENSSSCT00000070579	60422
chr5_53669108_53669317	0.0154723	1.13459	209	Exon (ENSSSCT00000037031/ENSSSCG00000000587, exon 2 of 9)	5	53620937	53691531	70595	ENSSSCG00000000587	ENSSSCT00000071537	22214
chr5_57668838_57669204	0.0390113	0.633515	366	3' UTR	5	57665322	57669764	4443	ENSSSCG00000037697	ENSSSCT00000089925	3517
chr5_58091508_58093098	0.012896	0.712182	1590	5' UTR	5	58022740	58133399	110660	ENSSSCG00000000612	ENSSSCT00000052005	40301
chr5_61161064_61163176	0.00686943	0.584986	2112	Promoter (2-3kb)	5	61158328	61163252	4925	ENSSSCG00000037609	ENSSSCT00000051581	2737
chr5_61869769_61870190	0.0126442	0.70544	421	Promoter (1-2kb)	5	61871958	61916263	44306	ENSSSCG00000000651	ENSSSCT00000060633	-1768
chr5_62745251_62745452	0.0128016	0.864386	201	Promoter (2-3kb)	5	62743205	62759190	15986	ENSSSCG00000031712	ENSSSCT00000069987	2047
chr5_63322835_63323274	0.0389679	1.32932	439	Exon (ENSSSCT00000037917/ENSSSCG00000033146, exon 7 of 14)	5	63301625	63334498	32874	ENSSSCG00000033146	ENSSSCT00000044540	21211
chr5_63326522_63326961	0.0453281	0.991437	439	Exon (ENSSSCT00000037917/ENSSSCG00000033146, exon 11 of 14)	5	63301625	63334498	32874	ENSSSCG00000033146	ENSSSCT00000044540	24898
chr5_63779527_63779727	0.0277721	1.39914	200	Promoter (<=1kb)	5	63762117	63779033	16917	ENSSSCG00000025537	ENSSSCT00000054519	-495
chr5_63789090_63789943	0.0341986	-0.891427	853	5' UTR	5	63782162	63795648	13487	ENSSSCG00000025117	ENSSSCT00000061206	5705
chr5_65900996_65901197	0.00808628	1.0799	201	5' UTR	5	65897541	65944185	46645	ENSSSCG00000000723	ENSSSCT00000000786	3456
chr5_67305379_67305992	0.0385622	0.800616	613	Promoter (<=1kb)	5	67291771	67305607	13837	ENSSSCG00000000742	ENSSSCT00000000806	0
chr5_68676492_68678158	0.032633	0.60352	1666	Promoter (<=1kb)	5	68675531	68678296	2766	ENSSSCG00000039474	ENSSSCT00000044806	138
chr5_69741305_69741983	0.0462779	-0.595744	678	3' UTR	5	69747700	69771990	24291	ENSSSCG00000000767	ENSSSCT00000064086	30007
chr5_76761390_76763155	0.0304945	0.585885	1765	3' UTR	5	76699221	76704645	5425	ENSSSCG00000046889	ENSSSCT00000086939	62170
chr5_77116024_77116552	0.0166179	1.28452	528	3' UTR	5	77113493	77127650	14158	ENSSSCG00000000808	ENSSSCT00000000877	11098
chr5_78101312_78101808	0.0196557	0.767378	496	3' UTR	5	78072062	78089680	17619	ENSSSCG00000033142	ENSSSCT00000038028	-11633
chr5_78424436_78424987	0.0156437	1.13177	551	3' UTR	5	78451434	78452743	1310	ENSSSCG00000047251	ENSSSCT00000084714	27756
chr5_80374984_80375429	0.0203992	0.671721	445	3' UTR	5	80341336	80353772	12437	ENSSSCG00000000844	ENSSSCT00000000919	33649
chr5_82290946_82291381	0.0169039	0.954203	435	3' UTR	5	82290382	82325562	35181	ENSSSCG00000023972	ENSSSCT00000029052	34181
chr5_87089965_87090193	0.0229237	-1.4849	228	Intron (ENSSSCT00000045047/ENSSSCG00000033574, intron 2 of 12)	5	87055235	87102623	47389	ENSSSCG00000033574	ENSSSCT00000045047	12430
chr5_87671861_87672345	0.0384808	1.68635	484	Promoter (<=1kb)	5	87671873	87783966	112094	ENSSSCG00000000896	ENSSSCT00000036866	0
chr5_87675194_87675789	0.0228916	1.22982	595	Exon (ENSSSCT00000036866/ENSSSCG00000000896, exon 2 of 9)	5	87671873	87784704	112832	ENSSSCG00000000896	ENSSSCT00000050608	3322
chr5_87783104_87784283	0.0477589	1.24928	1179	3' UTR	5	87861170	87864360	3191	ENSSSCG00000050373	ENSSSCT00000083902	80077
chr5_87923538_87923806	0.000599076	0.586753	268	Promoter (2-3kb)	5	87890118	87926066	35949	ENSSSCG00000030608	ENSSSCT00000073291	2260
chr5_87925931_87926153	0.00632382	0.592419	222	Promoter (<=1kb)	5	87888674	87926148	37475	ENSSSCG00000030608	ENSSSCT00000031290	0
chr5_88076461_88076699	0.00803792	0.719828	238	Exon (ENSSSCT00000000984/ENSSSCG00000000900, exon 2 of 12)	5	88104234	88229805	125572	ENSSSCG00000000901	ENSSSCT00000000985	-27535
chr5_91682482_91682708	0.00522824	0.81735	226	Promoter (<=1kb)	5	91682658	91683680	1023	ENSSSCG00000000915	ENSSSCT00000069813	0
chr5_93220900_93221314	0.0138992	0.698745	414	3' UTR	5	93231154	93235035	3882	ENSSSCG00000042935	ENSSSCT00000082611	-9840
chr5_94105941_94106465	0.021279	1.12232	524	3' UTR	5	94017425	94110205	92781	ENSSSCG00000035495	ENSSSCT00000061210	88517
chr6_199101_199300	0.0348087	-2.02912	199	5' UTR	6	186066	208840	22775	ENSSSCG00000036102	ENSSSCT00000072447	9540
chr6_319139_319793	0.044918	0.886669	654	Exon (ENSSSCT00000052316/ENSSSCG00000022310, exon 6 of 16)	6	313782	324026	10245	ENSSSCG00000022310	ENSSSCT00000052316	5358
chr6_4698083_4698659	0.03792	0.775082	576	Promoter (<=1kb)	6	4681664	4698661	16998	ENSSSCG00000031450	ENSSSCT00000060999	2
chr6_12548660_12549161	0.0402338	0.993916	501	Promoter (<=1kb)	6	12548177	12553990	5814	ENSSSCG00000002712	ENSSSCT00000072096	484
chr6_13577947_13578468	0.0436763	-0.637348	521	3' UTR	6	13588775	13659432	70658	ENSSSCG00000040629	ENSSSCT00000039614	-10307
chr6_13659136_13659869	0.0143009	-0.59393	733	3' UTR	6	13647874	13678738	30865	ENSSSCG00000040629	ENSSSCT00000084755	11263
chr6_17648304_17650872	0.00196984	0.891821	2568	Promoter (2-3kb)	6	17643608	17645806	2199	ENSSSCG00000033741	ENSSSCT00000037858	-2499
chr6_17868783_17870800	0.0124895	0.797095	2017	3' UTR	6	17844972	17853011	8040	ENSSSCG00000049263	ENSSSCT00000064379	-15773
chr6_19670861_19671060	0.0469286	-3.16447	199	Exon (ENSSSCT00000040332/ENSSSCG00000002812, exon 10 of 22)	6	19659989	19695820	35832	ENSSSCG00000002812	ENSSSCT00000050746	24760
chr6_20269995_20270629	0.00946747	0.679399	634	3' UTR	6	20266564	20274658	8095	ENSSSCG00000026505	ENSSSCT00000074540	3432
chr6_20340175_20340419	0.0441743	-0.880052	244	5' UTR	6	20308506	20308641	136	ENSSSCG00000033096	ENSSSCT00000050078	-31535
chr6_27418689_27419502	0.022842	0.604858	813	3' UTR	6	27416477	27446121	29645	ENSSSCG00000036210	ENSSSCT00000059997	26619
chr6_27805479_27805828	0.0298418	1.25434	349	Promoter (1-2kb)	6	27797607	27804423	6817	ENSSSCG00000036321	ENSSSCT00000046588	-1057
chr6_28169348_28170593	0.0356674	1.06102	1245	Promoter (<=1kb)	6	28170268	28181092	10825	ENSSSCG00000002774	ENSSSCT00000050539	0
chr6_30149492_30150386	0.034285	1.63518	894	Intron (ENSSSCT00000080345/ENSSSCG00000044180, intron 1 of 2)	6	30124995	30155973	30979	ENSSSCG00000044180	ENSSSCT00000080345	5587
chr6_34062849_34063342	0.0287427	1.17819	493	3' UTR	6	34064168	34121189	57022	ENSSSCG00000040286	ENSSSCT00000039414	57847
chr6_34107346_34107548	0.0274763	1.54531	202	Exon (ENSSSCT00000038560/ENSSSCG00000040286, exon 6 of 18)	6	34064168	34121189	57022	ENSSSCG00000040286	ENSSSCT00000039414	13641
chr6_34112172_34112862	0.0300891	1.36732	690	5' UTR	6	34064168	34121189	57022	ENSSSCG00000040286	ENSSSCT00000039414	8327
chr6_34478070_34478892	0.00228844	0.720993	822	Promoter (<=1kb)	6	34478012	34519664	41653	ENSSSCG00000021644	ENSSSCT00000062214	59
chr6_36363620_36364863	0.0190069	0.591418	1243	Promoter (2-3kb)	6	36360720	36365776	5057	ENSSSCG00000037263	ENSSSCT00000057402	2901
chr6_36995028_36995435	0.0376593	-0.775271	407	3' UTR	6	37105334	37105440	107	ENSSSCG00000039059	ENSSSCT00000058896	110005
chr6_39734506_39734759	0.04964	0.597495	253	Promoter (<=1kb)	6	39734542	39741324	6783	ENSSSCG00000002854	ENSSSCT00000076994	0
chr6_42582664_42583436	0.00686586	0.596633	772	3' UTR	6	42589554	42667950	78397	ENSSSCG00000002857	ENSSSCT00000003158	-6118
chr6_45513246_45514191	0.0117786	0.590879	945	Promoter (1-2kb)	6	45511339	45520859	9521	ENSSSCG00000030149	ENSSSCT00000031590	1908
chr6_45519241_45519921	0.00962833	0.68916	680	Promoter (<=1kb)	6	45517226	45520714	3489	ENSSSCG00000037792	ENSSSCT00000043036	793
chr6_45544321_45545392	0.00704091	1.17625	1071	Exon (ENSSSCT00000048166/ENSSSCG00000002931, exon 6 of 6)	6	45520975	45599471	78497	ENSSSCG00000025355	ENSSSCT00000024653	23347
chr6_46253679_46254244	0.032897	0.713804	565	Exon (ENSSSCT00000055594/ENSSSCG00000021946, exon 6 of 6)	6	46259506	46282871	23366	ENSSSCG00000022423	ENSSSCT00000030595	-5262
chr6_46708204_46708414	0.0436344	-2.44663	210	Distal Intergenic	6	46751656	46776518	24863	ENSSSCG00000029408	ENSSSCT00000091010	68104
chr6_46787613_46787826	0.0306905	-2.23448	213	Promoter (1-2kb)	6	46761904	46786247	24344	ENSSSCG00000029408	ENSSSCT00000071198	-1367
chr6_48300178_48300957	0.0463236	-1.1284	779	Intron (ENSSSCT00000074831/ENSSSCG00000051232, intron 1 of 2)	6	48274176	48305008	30833	ENSSSCG00000051232	ENSSSCT00000074831	4051
chr6_48675247_48678698	3.29223e-05	-0.662906	3451	5' UTR	6	48666728	48683676	16949	ENSSSCG00000021917	ENSSSCT00000023653	4978
chr6_50917349_50917715	0.0406851	1.08919	366	Promoter (<=1kb)	6	50915403	50917983	2581	ENSSSCG00000003077	ENSSSCT00000076659	268
chr6_51561682_51564278	0.0426063	-0.873733	2596	3' UTR	6	51568194	51569992	1799	ENSSSCG00000035833	ENSSSCT00000063405	5714
chr6_53449633_53450403	0.0388739	-1.66883	770	Promoter (<=1kb)	6	53450822	53450932	111	ENSSSCG00000020791	ENSSSCT00000022415	-419
chr6_53986478_53987566	0.0241756	-1.01746	1088	3' UTR	6	53992860	54023986	31127	ENSSSCG00000040556	ENSSSCT00000039796	-5294
chr6_54671378_54671713	0.00111467	-2.80555	335	Exon (ENSSSCT00000046403/ENSSSCG00000032668, exon 9 of 14)	6	54670780	54684704	13925	ENSSSCG00000003183	ENSSSCT00000003535	12991
chr6_58059085_58059863	0.0140756	0.847057	778	5' UTR	6	58053985	58060384	6400	ENSSSCG00000031883	ENSSSCT00000064107	5101
chr6_58416686_58417763	0.0485748	0.625112	1077	Promoter (1-2kb)	6	58408885	58419435	10551	ENSSSCG00000003233	ENSSSCT00000003592	1672
chr6_58948476_58949168	0.0425129	1.00568	692	3' UTR	6	58941692	58949184	7493	ENSSSCG00000034284	ENSSSCT00000054335	6785
chr6_59429111_59429529	0.0359166	-2.15021	418	Promoter (2-3kb)	6	59424138	59426774	2637	ENSSSCG00000003302	ENSSSCT00000003666	-2338
chr6_59649898_59650238	0.00460409	1.24649	340	Intron (ENSSSCT00000060441/ENSSSCG00000034329, intron 7 of 7)	6	59642523	59665331	22809	ENSSSCG00000037450	ENSSSCT00000052401	7376
chr6_59772178_59772501	0.0255211	-0.984506	323	Promoter (1-2kb)	6	59774078	59789395	15318	ENSSSCG00000034815	ENSSSCT00000063346	-1577
chr6_60907648_60908242	0.0301517	0.80106	594	3' UTR	6	60872547	60903638	31092	ENSSSCG00000039914	ENSSSCT00000054397	-4011
chr6_62466710_62467535	0.0363624	0.64929	825	Promoter (1-2kb)	6	62465121	62470053	4933	ENSSSCG00000041773	ENSSSCT00000025688	1590
chr6_62653117_62653380	0.0426275	1.6854	263	Promoter (<=1kb)	6	62652730	62657835	5106	ENSSSCG00000041766	ENSSSCT00000079099	388
chr6_62697122_62698708	0.00204648	1.0163	1586	Exon (ENSSSCT00000061223/ENSSSCG00000003995, exon 11 of 11)	6	62674885	62684137	9253	ENSSSCG00000050069	ENSSSCT00000081138	-12986
chr6_62765355_62767820	0.0170258	0.796872	2465	3' UTR	6	62758029	62767305	9277	ENSSSCG00000021888	ENSSSCT00000031894	7327
chr6_63327025_63327894	0.0302637	0.855614	869	5' UTR	6	63322314	63336140	13827	ENSSSCG00000030505	ENSSSCT00000031335	4712
chr6_63596346_63597198	0.032656	0.66242	852	Promoter (2-3kb)	6	63593957	63599025	5069	ENSSSCG00000003338	ENSSSCT00000073881	2390
chr6_67403968_67404434	0.0227102	-1.37229	466	Exon (ENSSSCT00000003753/ENSSSCG00000003382, exon 3 of 6)	6	67410595	67421216	10622	ENSSSCG00000003383	ENSSSCT00000003754	-6161
chr6_68545687_68546236	0.0408497	-0.58945	549	Intron (ENSSSCT00000035166/ENSSSCG00000003386, intron 8 of 8)	6	68552887	68559674	6788	ENSSSCG00000040531	ENSSSCT00000050756	13438
chr6_68666591_68667283	0.0121449	0.985736	692	Distal Intergenic	6	68658884	68663052	4169	ENSSSCG00000045401	ENSSSCT00000078762	-3540
chr6_70304940_70307225	0.0355081	0.651387	2285	3' UTR	6	70313265	70326577	13313	ENSSSCG00000003399	ENSSSCT00000003771	-6040
chr6_71765470_71765760	0.0221378	3.22487	290	Intron (ENSSSCT00000037160/ENSSSCG00000003421, intron 4 of 4)	6	71755682	71773575	17894	ENSSSCG00000003421	ENSSSCT00000062668	9789
chr6_73049773_73049974	0.0102214	1.03394	201	3' UTR	6	73019057	73049998	30942	ENSSSCG00000003451	ENSSSCT00000003832	30717
chr6_79810330_79811158	0.0033166	0.91325	828	Promoter (<=1kb)	6	79744932	79810672	65741	ENSSSCG00000024197	ENSSSCT00000003906	0
chr6_81296993_81297734	0.0268006	-3.0567	741	Exon (ENSSSCT00000074480/ENSSSCG00000032674, exon 3 of 12)	6	81267367	81304590	37224	ENSSSCG00000032674	ENSSSCT00000045980	6856
chr6_81803899_81805482	0.0354762	0.865642	1583	3' UTR	6	81780869	81780977	109	ENSSSCG00000024834	ENSSSCT00000026539	23031
chr6_82959845_82960453	0.0136817	0.819457	608	Exon (ENSSSCT00000029593/ENSSSCG00000030682, exon 6 of 11)	6	82934051	82996456	62406	ENSSSCG00000030682	ENSSSCT00000075084	25795
chr6_85095842_85096239	0.0144753	0.986358	397	3' UTR	6	85083859	85093166	9308	ENSSSCG00000030623	ENSSSCT00000031602	11984
chr6_87651272_87651471	0.00431586	1.32952	199	Exon (ENSSSCT00000064370/ENSSSCG00000003591, exon 3 of 22)	6	87547320	87687433	140114	ENSSSCG00000003591	ENSSSCT00000064370	35962
chr6_88452223_88452600	0.00305735	0.683291	377	Promoter (<=1kb)	6	88419387	88452589	33203	ENSSSCG00000039885	ENSSSCT00000053006	0
chr6_88799190_88799760	0.0016798	1.36724	570	Promoter (<=1kb)	6	88792570	88800422	7853	ENSSSCG00000051067	ENSSSCT00000090389	662
chr6_88979490_88979966	0.0279365	0.653303	476	Exon (ENSSSCT00000026659/ENSSSCG00000029799, exon 3 of 7)	6	88970645	88986589	15945	ENSSSCG00000029799	ENSSSCT00000026659	6623
chr6_89128469_89128966	0.00387118	1.06348	497	Exon (ENSSSCT00000024488/ENSSSCG00000022801, exon 3 of 7)	6	89088544	89119592	31049	ENSSSCG00000030369	ENSSSCT00000022969	-8878
chr6_89300478_89300820	0.0475359	-2.22128	342	Exon (ENSSSCT00000041245/ENSSSCG00000032067, exon 6 of 7)	6	89297360	89317985	20626	ENSSSCG00000032067	ENSSSCT00000082072	17165
chr6_92312236_92312942	0.00512571	-0.749228	706	Promoter (<=1kb)	6	92311569	92325686	14118	ENSSSCG00000003637	ENSSSCT00000087307	668
chr6_93610096_93610299	0.000675746	0.950438	203	Promoter (1-2kb)	6	93597055	93612152	15098	ENSSSCG00000029991	ENSSSCT00000025221	1853
chr6_93611868_93612149	0.0472209	0.641488	281	Promoter (<=1kb)	6	93597055	93612152	15098	ENSSSCG00000029991	ENSSSCT00000025221	3
chr6_93951774_93951981	0.0184015	1.26467	207	3' UTR	6	93886243	93944333	58091	ENSSSCG00000003642	ENSSSCT00000055595	-7442
chr6_95989114_95990278	0.0404411	0.686206	1164	Exon (ENSSSCT00000045163/ENSSSCG00000003670, exon 11 of 11)	6	96000838	96004071	3234	ENSSSCG00000036395	ENSSSCT00000063568	-10560
chr6_97253168_97253367	0.000195938	1.5424	199	3' UTR	6	97240925	97248744	7820	ENSSSCG00000049166	ENSSSCT00000080668	12244
chr6_103117284_103118105	0.018266	0.907859	821	Intron (ENSSSCT00000056736/ENSSSCG00000003690, intron 9 of 14)	6	103226397	103235856	9460	ENSSSCG00000024174	ENSSSCT00000030543	117751
chr6_103414268_103414827	0.0252078	0.957066	559	3' UTR	6	103412527	103420286	7760	ENSSSCG00000003691	ENSSSCT00000004090	5459
chr6_106998727_106998934	0.0392834	1.87488	207	Promoter (<=1kb)	6	106998896	106998982	87	ENSSSCG00000026111	ENSSSCT00000027846	48
chr6_107037086_107037458	0.00203928	2.51983	372	3' UTR	6	107002166	107002250	85	ENSSSCG00000029537	ENSSSCT00000031380	-34837
chr6_115724490_115724915	0.00835891	1.20466	425	Exon (ENSSSCT00000084489/ENSSSCG00000003728, exon 20 of 29)	6	115694941	115786608	91668	ENSSSCG00000003728	ENSSSCT00000004127	61693
chr6_118728622_118728821	0.0403185	1.70443	199	3' UTR	6	118817947	118987767	169821	ENSSSCG00000003738	ENSSSCT00000050271	-89126
chr6_119485142_119485341	0.0479067	0.682117	199	Exon (ENSSSCT00000004144/ENSSSCG00000003743, exon 15 of 16)	6	119260579	119286145	25567	ENSSSCG00000038859	ENSSSCT00000056959	-198998
chr6_120911108_120911627	0.0411506	0.703736	519	Exon (ENSSSCT00000004149/ENSSSCG00000003747, exon 7 of 11)	6	120858040	120861059	3020	ENSSSCG00000045019	ENSSSCT00000077107	-50050
chr6_128108676_128109765	0.0197387	1.18167	1089	Exon (ENSSSCT00000068751/ENSSSCG00000038632, exon 11 of 11)	6	128113614	128115516	1903	ENSSSCG00000048916	ENSSSCT00000067913	5751
chr6_133597485_133597709	0.0129336	-1.08632	224	Promoter (<=1kb)	6	133596824	133598119	1296	ENSSSCG00000027421	ENSSSCT00000029757	410
chr6_135244838_135245396	0.0294672	0.894326	558	3' UTR	6	135267208	135267307	100	ENSSSCG00000018423	ENSSSCT00000020018	-21812
chr6_135247641_135248329	0.0396697	1.01092	688	Exon (ENSSSCT00000037894/ENSSSCG00000003766, exon 4 of 5)	6	135267208	135267307	100	ENSSSCG00000018423	ENSSSCT00000020018	-18879
chr6_135255046_135255422	0.0284002	1.04565	376	5' UTR	6	135267208	135267307	100	ENSSSCG00000018423	ENSSSCT00000020018	-11786
chr6_135281143_135281773	0.00388155	1.0025	630	Promoter (<=1kb)	6	135243934	135281370	37437	ENSSSCG00000003766	ENSSSCT00000037894	0
chr6_135288363_135288601	0.000949817	1.50434	238	Exon (ENSSSCT00000054267/ENSSSCG00000003771, exon 2 of 19)	6	135291685	135318710	27026	ENSSSCG00000003771	ENSSSCT00000055676	-3084
chr6_135351743_135351950	0.0345413	1.22164	207	Promoter (<=1kb)	6	135318754	135352529	33776	ENSSSCG00000003768	ENSSSCT00000074638	579
chr6_135381975_135382174	0.0271938	1.13545	199	Promoter (<=1kb)	6	135318754	135382656	63903	ENSSSCG00000003768	ENSSSCT00000059512	482
chr6_135659131_135660518	0.0411179	0.705304	1387	Exon (ENSSSCT00000041460/ENSSSCG00000003772, exon 5 of 15)	6	135635632	135644129	8498	ENSSSCG00000048534	ENSSSCT00000079877	-15003
chr6_145207310_145207509	0.0231152	2.45434	199	Distal Intergenic	6	145186765	145203915	17151	ENSSSCG00000003798	ENSSSCT00000004203	20546
chr6_145612567_145612766	0.0417468	0.713328	199	Exon (ENSSSCT00000058649/ENSSSCG00000030423, exon 12 of 13)	6	145609619	145665277	55659	ENSSSCG00000030423	ENSSSCT00000058649	52511
chr6_149977798_149978485	0.0381848	0.617681	687	Exon (ENSSSCT00000054709/ENSSSCG00000003820, exon 6 of 10)	6	149970915	149985340	14426	ENSSSCG00000003820	ENSSSCT00000054709	6855
chr6_157220169_157220683	0.0308648	1.68088	514	Promoter (<=1kb)	6	157220602	157385055	164454	ENSSSCG00000029633	ENSSSCT00000024705	0
chr6_159819005_159819204	0.0332777	1.32412	199	Promoter (<=1kb)	6	159797623	159819053	21431	ENSSSCG00000028288	ENSSSCT00000029160	0
chr6_160137253_160137470	0.00273205	0.631673	217	Promoter (<=1kb)	6	160137273	160168013	30741	ENSSSCG00000003867	ENSSSCT00000085682	0
chr6_160153065_160153303	0.000165892	0.706317	238	Promoter (2-3kb)	6	160155361	160156219	859	ENSSSCG00000003868	ENSSSCT00000004280	2916
chr6_164866256_164866726	0.0182763	1.00499	470	Distal Intergenic	6	164875674	164887492	11819	ENSSSCG00000003897	ENSSSCT00000066286	-8948
chr6_165729590_165730450	0.0351003	0.823724	860	5' UTR	6	165704609	165709964	5356	ENSSSCG00000034035	ENSSSCT00000060804	-19627
chr6_168872813_168873683	0.008839	0.660951	870	Promoter (2-3kb)	6	168765538	168870299	104762	ENSSSCG00000003965	ENSSSCT00000071835	-2515
chr6_170191746_170193657	0.03082	-0.778508	1911	Promoter (1-2kb)	6	170194708	170197885	3178	ENSSSCG00000003972	ENSSSCT00000061035	-1051
chr6_170198361_170200925	0.000590215	-1.25931	2564	Exon (ENSSSCT00000004394/ENSSSCG00000003972, exon 4 of 4)	6	170194708	170198629	3922	ENSSSCG00000003972	ENSSSCT00000004394	3654
chr6_170608077_170609590	0.0222246	1.0817	1513	Exon (ENSSSCT00000075122/ENSSSCG00000042756, exon 4 of 6)	6	170608471	170612592	4122	ENSSSCG00000042756	ENSSSCT00000075122	3002
chr7_1775624_1775943	0.00928494	1.50642	319	Promoter (<=1kb)	7	1752674	1775546	22873	ENSSSCG00000038404	ENSSSCT00000051582	-79
chr7_5323925_5324800	0.0424401	0.625657	875	3' UTR	7	5321648	5363538	41891	ENSSSCG00000040593	ENSSSCT00000062571	38738
chr7_8124304_8124926	0.0376756	0.752368	622	3' UTR	7	8135209	8135268	60	ENSSSCG00000036991	ENSSSCT00000040097	10342
chr7_9944569_9944768	0.00782155	1.73812	199	Promoter (1-2kb)	7	9943144	9951014	7871	ENSSSCG00000051412	ENSSSCT00000088453	1426
chr7_9948496_9948695	0.0194513	2.49269	199	Promoter (1-2kb)	7	9945430	9947115	1686	ENSSSCG00000041400	ENSSSCT00000084963	-1382
chr7_10384568_10385951	0.0132779	-0.718168	1383	3' UTR	7	10359211	10386208	26998	ENSSSCG00000021576	ENSSSCT00000071210	25358
chr7_11719720_11720351	0.042208	0.626382	631	Promoter (<=1kb)	7	11600792	11720250	119459	ENSSSCG00000001062	ENSSSCT00000089435	0
chr7_13211250_13211663	0.00316463	0.615598	413	Promoter (<=1kb)	7	13211573	13350962	139390	ENSSSCG00000001068	ENSSSCT00000001163	0
chr7_13236907_13237171	0.0260188	0.61088	264	Exon (ENSSSCT00000001163/ENSSSCG00000001068, exon 4 of 14)	7	13211591	13350961	139371	ENSSSCG00000001068	ENSSSCT00000032170	25317
chr7_16841177_16842414	0.0189131	2.16337	1237	Promoter (<=1kb)	7	16725970	16842103	116134	ENSSSCG00000043011	ENSSSCT00000071586	0
chr7_20742669_20744428	0.0341887	-0.875101	1759	Promoter (<=1kb)	7	20743716	20744356	641	ENSSSCG00000037565	ENSSSCT00000045046	0
chr7_21950449_21951478	0.0206106	0.616379	1029	Promoter (<=1kb)	7	21950538	21973463	22926	ENSSSCG00000022664	ENSSSCT00000040377	0
chr7_22033312_22033670	0.0348313	1.36371	358	Promoter (1-2kb)	7	22031575	22055741	24167	ENSSSCG00000021069	ENSSSCT00000058781	1738
chr7_22190546_22191319	0.00595801	0.66675	773	3' UTR	7	22175303	22187409	12107	ENSSSCG00000025335	ENSSSCT00000070200	-3138
chr7_23154519_23155229	0.0127931	-4.99404	710	Exon (ENSSSCT00000034462/ENSSSCG00000001347, exon 8 of 21)	7	23147478	23165689	18212	ENSSSCG00000001347	ENSSSCT00000034462	10460
chr7_23746104_23746357	0.0257709	-1.77845	253	Exon (ENSSSCT00000001540/ENSSSCG00000001409, exon 12 of 33)	7	23742627	23742757	131	ENSSSCG00000018699	ENSSSCT00000020294	3478
chr7_23829835_23830562	0.0375222	2.53164	727	Promoter (2-3kb)	7	23829791	23832770	2980	ENSSSCG00000036566	ENSSSCT00000058809	2208
chr7_28709836_28710992	0.0134022	0.621099	1156	Exon (ENSSSCT00000001669/ENSSSCG00000001497, exon 10 of 15)	7	28695304	28726408	31105	ENSSSCG00000001497	ENSSSCT00000070959	15416
chr7_29938797_29940179	0.00749214	0.723574	1382	3' UTR	7	29899041	29929796	30756	ENSSSCG00000030668	ENSSSCT00000058543	-9002
chr7_31104937_31105319	0.0484276	0.765188	382	5' UTR	7	31114209	31150000	35792	ENSSSCG00000001536	ENSSSCT00000065256	-8890
chr7_37079920_37080153	0.0107344	-0.88463	233	Exon (ENSSSCT00000031143/ENSSSCG00000026752, exon 2 of 8)	7	37074515	37088533	14019	ENSSSCG00000026752	ENSSSCT00000031143	5406
chr7_38040964_38041715	0.00419364	0.943779	751	Promoter (2-3kb)	7	38038358	38041218	2861	ENSSSCG00000033214	ENSSSCT00000083836	2607
chr7_38530436_38531067	0.00043812	0.667593	631	Promoter (1-2kb)	7	38528501	38530826	2326	ENSSSCG00000028007	ENSSSCT00000060718	1936
chr7_38760243_38761436	0.0433286	0.605535	1193	3' UTR	7	38749995	38759258	9264	ENSSSCG00000001695	ENSSSCT00000068911	10249
chr7_47674615_47674917	0.0369846	0.855036	302	Promoter (<=1kb)	7	47656541	47674791	18251	ENSSSCG00000037646	ENSSSCT00000055843	0
chr7_47812671_47813332	0.0297335	-1.30208	661	3' UTR	7	47813512	47824760	11249	ENSSSCG00000001764	ENSSSCT00000001973	11428
chr7_52388728_52388980	0.0114059	0.830825	252	Promoter (2-3kb)	7	52386036	52390600	4565	ENSSSCG00000027358	ENSSSCT00000030780	2693
chr7_52903906_52904106	0.0208862	1.20017	200	3' UTR	7	52887580	52902383	14804	ENSSSCG00000022451	ENSSSCT00000029910	16327
chr7_52992911_52994553	0.0476058	1.20077	1642	3' UTR	7	52958718	53001486	42769	ENSSSCG00000001814	ENSSSCT00000051912	34194
chr7_54899050_54899481	0.0202288	-2.14464	431	Exon (ENSSSCT00000002060/ENSSSCG00000001838, exon 7 of 23)	7	54889155	54906838	17684	ENSSSCG00000001838	ENSSSCT00000037527	7357
chr7_55203701_55203901	0.0273268	-1.91615	200	Exon (ENSSSCT00000002062/ENSSSCG00000001840, exon 15 of 19)	7	55214531	55215463	933	ENSSSCG00000036100	ENSSSCT00000049446	-10630
chr7_55257305_55258736	0.00580459	0.618842	1431	3' UTR	7	55256239	55264233	7995	ENSSSCG00000027052	ENSSSCT00000022362	5497
chr7_55351192_55351523	0.0277012	1.08322	331	3' UTR	7	55343134	55345904	2771	ENSSSCG00000001848	ENSSSCT00000002071	8059
chr7_55365243_55366152	0.0352881	1.35872	909	Promoter (<=1kb)	7	55351087	55365995	14909	ENSSSCG00000001849	ENSSSCT00000073917	0
chr7_55675331_55675550	0.0467142	0.730248	219	Promoter (<=1kb)	7	55651606	55675540	23935	ENSSSCG00000001852	ENSSSCT00000044124	0
chr7_55840339_55840805	0.00428665	2.11166	466	Promoter (<=1kb)	7	55840604	55865042	24439	ENSSSCG00000033954	ENSSSCT00000065027	0
chr7_56180118_56180329	0.0304099	-1.1642	211	3' UTR	7	56146931	56186352	39422	ENSSSCG00000027457	ENSSSCT00000066073	33188
chr7_57162173_57162934	0.0423153	0.797901	761	3' UTR	7	57159465	57187229	27765	ENSSSCG00000001868	ENSSSCT00000042894	24295
chr7_57568824_57569167	0.0324924	-1.18819	343	3' UTR	7	57504473	57570021	65549	ENSSSCG00000001871	ENSSSCT00000002096	64352
chr7_58754957_58755174	0.0443192	-1.6325	217	Promoter (<=1kb)	7	58736531	58755235	18705	ENSSSCG00000001900	ENSSSCT00000002128	61
chr7_58807685_58808180	0.0130193	-1.93673	495	3' UTR	7	58828726	58897923	69198	ENSSSCG00000001903	ENSSSCT00000002132	-20546
chr7_58995494_58996113	0.0274576	0.585841	619	Promoter (2-3kb)	7	58929453	58998657	69205	ENSSSCG00000001905	ENSSSCT00000082441	2544
chr7_59722626_59722959	0.0159186	1.36269	333	5' UTR	7	59713204	59838476	125273	ENSSSCG00000001918	ENSSSCT00000040856	9423
chr7_64761383_64763332	0.02308	1.43721	1949	Promoter (<=1kb)	7	64578251	64763269	185019	ENSSSCG00000001950	ENSSSCT00000040635	0
chr7_65091345_65092027	0.0114766	0.703722	682	Promoter (<=1kb)	7	65091160	65094519	3360	ENSSSCG00000001959	ENSSSCT00000002192	186
chr7_68257632_68257975	0.0226929	0.752818	343	3' UTR	7	68239324	68259804	20481	ENSSSCG00000001970	ENSSSCT00000002203	18309
chr7_68575514_68576664	0.010952	0.692621	1150	3' UTR	7	68576153	68594077	17925	ENSSSCG00000022679	ENSSSCT00000042632	17413
chr7_74888403_74888980	0.00395928	-1.28648	577	Exon (ENSSSCT00000051953/ENSSSCG00000032473, exon 3 of 9)	7	74878732	74879499	768	ENSSSCG00000051429	ENSSSCT00000091503	-8905
chr7_75056806_75057127	0.0246216	0.647494	321	Promoter (<=1kb)	7	75057061	75072899	15839	ENSSSCG00000001994	ENSSSCT00000058537	0
chr7_75058746_75059229	0.0410638	1.55365	483	Promoter (1-2kb)	7	75057144	75062596	5453	ENSSSCG00000001994	ENSSSCT00000084723	1603
chr7_75085339_75085876	0.000923852	0.760222	537	Promoter (1-2kb)	7	75087468	75093762	6295	ENSSSCG00000033006	ENSSSCT00000046071	-1592
chr7_75096626_75097618	0.0431811	0.808667	992	Promoter (2-3kb)	7	75100272	75118741	18470	ENSSSCG00000002000	ENSSSCT00000002237	-2654
chr7_75118412_75118725	0.00945245	0.72686	313	3' UTR	7	75110340	75118739	8400	ENSSSCG00000002000	ENSSSCT00000069453	8073
chr7_75133762_75134115	0.0414028	0.741484	353	5' UTR	7	75126609	75139586	12978	ENSSSCG00000002002	ENSSSCT00000088900	5471
chr7_75984372_75985854	0.0147163	-2.44996	1482	Exon (ENSSSCT00000039632/ENSSSCG00000002034, exon 11 of 19)	7	75990217	76001130	10914	ENSSSCG00000002037	ENSSSCT00000002279	-4363
chr7_76101834_76102249	0.0495259	1.14453	415	Exon (ENSSSCT00000084822/ENSSSCG00000045988, exon 2 of 2)	7	76101193	76108289	7097	ENSSSCG00000045988	ENSSSCT00000084822	6040
chr7_76158493_76158792	0.0133714	-1.94984	299	Promoter (<=1kb)	7	76152121	76158869	6749	ENSSSCG00000034465	ENSSSCT00000054958	77
chr7_76187891_76188140	0.0208449	1.35881	249	Promoter (1-2kb)	7	76175029	76185923	10895	ENSSSCG00000002039	ENSSSCT00000028131	-1969
chr7_78243802_78245020	0.000178192	0.979116	1218	5' UTR	7	78233991	78236747	2757	ENSSSCG00000021866	ENSSSCT00000031439	-7056
chr7_78249763_78250161	0.000163592	1.22066	398	5' UTR	7	78243687	78257322	13636	ENSSSCG00000031538	ENSSSCT00000044269	7161
chr7_80347264_80347951	0.00506818	1.19745	687	3' UTR	7	80391189	80448354	57166	ENSSSCG00000027051	ENSSSCT00000057799	-43238
chr7_88835093_88835876	0.0297971	-0.915793	783	Exon (ENSSSCT00000002535/ENSSSCG00000002277, exon 18 of 28)	7	88812715	88867611	54897	ENSSSCG00000002277	ENSSSCT00000002535	31735
chr7_89519625_89520072	0.0340532	0.693161	447	5' UTR	7	89522211	89544682	22472	ENSSSCG00000048994	ENSSSCT00000090402	24610
chr7_91052829_91053378	0.027408	0.935519	549	Promoter (2-3kb)	7	91056038	91059841	3804	ENSSSCG00000047067	ENSSSCT00000087190	-2660
chr7_91079534_91079780	0.0380445	0.606906	246	Promoter (<=1kb)	7	91064372	91079823	15452	ENSSSCG00000033278	ENSSSCT00000075435	43
chr7_91573581_91574011	0.00910639	-1.12283	430	5' UTR	7	91518451	91590449	71999	ENSSSCG00000002298	ENSSSCT00000002559	16438
chr7_91581667_91582103	0.0204577	Inf	436	5' UTR	7	91518451	91590449	71999	ENSSSCG00000002298	ENSSSCT00000002559	8346
chr7_93073622_93073825	0.0150197	0.748747	203	Exon (ENSSSCT00000091532/ENSSSCG00000002307, exon 3 of 4)	7	93068250	93081826	13577	ENSSSCG00000002307	ENSSSCT00000091532	8001
chr7_93644510_93645757	0.00727044	0.807846	1247	3' UTR	7	93521465	93628324	106860	ENSSSCG00000002314	ENSSSCT00000069207	123046
chr7_93650711_93651617	0.0367584	1.80365	906	Exon (ENSSSCT00000058104/ENSSSCG00000002315, exon 4 of 7)	7	93521465	93628324	106860	ENSSSCG00000002314	ENSSSCT00000069207	129247
chr7_93660532_93660797	0.0373022	0.747646	265	Exon (ENSSSCT00000002577/ENSSSCG00000002315, exon 3 of 8)	7	93643617	93796917	153301	ENSSSCG00000002315	ENSSSCT00000002577	136120
chr7_93663416_93663637	0.0136175	0.823871	221	Exon (ENSSSCT00000058104/ENSSSCG00000002315, exon 3 of 7)	7	93643617	93796917	153301	ENSSSCG00000002315	ENSSSCT00000002577	133280
chr7_93773528_93775300	0.01027	0.787012	1772	5' UTR	7	93643617	93796917	153301	ENSSSCG00000002315	ENSSSCT00000002577	21617
chr7_94251262_94251603	0.0407544	0.861228	341	Exon (ENSSSCT00000023708/ENSSSCG00000020701, exon 2 of 3)	7	94255801	94259672	3872	ENSSSCG00000049230	ENSSSCT00000090545	-4198
chr7_96823168_96825609	0.027391	0.700614	2441	Promoter (<=1kb)	7	96823156	96825159	2004	ENSSSCG00000002344	ENSSSCT00000002608	13
chr7_96868115_96868469	0.0348333	0.763862	354	Promoter (<=1kb)	7	96868157	96904458	36302	ENSSSCG00000002349	ENSSSCT00000043809	0
chr7_98162535_98162768	0.0168119	-0.951357	233	Promoter (<=1kb)	7	98148964	98162738	13775	ENSSSCG00000050616	ENSSSCT00000002642	0
chr7_98243547_98243821	0.0469666	-2.35484	274	Exon (ENSSSCT00000002644/ENSSSCG00000002378, exon 4 of 13)	7	98220326	98247120	26795	ENSSSCG00000002378	ENSSSCT00000050288	3299
chr7_98330051_98330711	0.00269621	0.769593	660	3' UTR	7	98279074	98322469	43396	ENSSSCG00000002381	ENSSSCT00000072440	-7583
chr7_98821968_98822264	0.0280095	0.602471	296	Promoter (<=1kb)	7	98811710	98821932	10223	ENSSSCG00000036494	ENSSSCT00000072683	-37
chr7_99182605_99182872	0.0326017	-1.53557	267	Intron (ENSSSCT00000073170/ENSSSCG00000002386, intron 2 of 5)	7	99133879	99162232	28354	ENSSSCG00000002385	ENSSSCT00000035269	-20374
chr7_99371006_99371508	0.0270972	0.742708	502	3' UTR	7	99325798	99375366	49569	ENSSSCG00000002387	ENSSSCT00000044164	45209
chr7_100519841_100520300	0.0121301	0.602793	459	3' UTR	7	100510590	100520348	9759	ENSSSCG00000002406	ENSSSCT00000002675	9252
chr7_100720582_100720848	0.00454618	0.641599	266	Exon (ENSSSCT00000067034/ENSSSCG00000022932, exon 12 of 14)	7	100676629	100710788	34160	ENSSSCG00000025906	ENSSSCT00000030365	-9795
chr7_110474274_110474515	0.0423183	1.08198	241	Exon (ENSSSCT00000038157/ENSSSCG00000002426, exon 7 of 16)	7	110469325	110509028	39704	ENSSSCG00000002426	ENSSSCT00000052011	4950
chr7_111286014_111286620	0.00211542	0.905169	606	Intron (ENSSSCT00000054722/ENSSSCG00000002429, intron 2 of 8)	7	111039633	111451870	412238	ENSSSCG00000002429	ENSSSCT00000054722	165250
chr7_112950783_112951662	0.00834307	-0.973829	879	Exon (ENSSSCT00000002710/ENSSSCG00000002440, exon 17 of 30)	7	112917448	112931540	14093	ENSSSCG00000002440	ENSSSCT00000062587	-19244
chr7_113130213_113130724	0.00513623	0.596255	511	Exon (ENSSSCT00000081545/ENSSSCG00000002441, exon 4 of 15)	7	113111300	113140752	29453	ENSSSCG00000002441	ENSSSCT00000081545	10028
chr7_113567493_113567692	0.0367585	1.04152	199	Exon (ENSSSCT00000044128/ENSSSCG00000002445, exon 9 of 20)	7	113524430	113586020	61591	ENSSSCG00000002445	ENSSSCT00000044128	18328
chr7_113689334_113690397	0.000366661	0.793876	1063	3' UTR	7	113663733	113690408	26676	ENSSSCG00000002447	ENSSSCT00000002717	25602
chr8_710358_710631	0.0322684	1.73154	273	Distal Intergenic	8	777539	786587	9049	ENSSSCG00000032633	ENSSSCT00000049698	75956
chr8_1194479_1194678	0.0330481	1.06425	199	Exon (ENSSSCT00000026057/ENSSSCG00000027718, exon 4 of 9)	8	1069054	1198445	129392	ENSSSCG00000008684	ENSSSCT00000062038	3767
chr8_1196404_1196797	0.043724	1.396	393	Promoter (1-2kb)	8	1069054	1198445	129392	ENSSSCG00000008684	ENSSSCT00000062038	1648
chr8_1299215_1300981	0.0160481	0.841032	1766	Intron (ENSSSCT00000009506/ENSSSCG00000008689, intron 1 of 11)	8	1225306	1312551	87246	ENSSSCG00000008689	ENSSSCT00000009506	11570
chr8_2755392_2756098	0.0124875	-0.907282	706	3' UTR	8	2779780	2782040	2261	ENSSSCG00000041048	ENSSSCT00000066990	-23682
chr8_6123619_6124377	0.0418922	Inf	758	Intron (ENSSSCT00000049086/ENSSSCG00000034122, intron 4 of 4)	8	6127965	6164691	36727	ENSSSCG00000008731	ENSSSCT00000009551	-3588
chr8_9032519_9033197	0.0115931	0.627159	678	3' UTR	8	9032076	9125220	93145	ENSSSCG00000022358	ENSSSCT00000059086	92023
chr8_12677684_12677923	0.0371578	-1.51364	239	Exon (ENSSSCT00000029582/ENSSSCG00000026232, exon 6 of 18)	8	12624142	12635334	11193	ENSSSCG00000029989	ENSSSCT00000025116	53543
chr8_12685302_12686258	0.0313277	-0.710903	956	Exon (ENSSSCT00000029582/ENSSSCG00000026232, exon 4 of 18)	8	12634367	12741488	107122	ENSSSCG00000026232	ENSSSCT00000029582	55230
chr8_20368741_20368955	0.0354191	1.39995	214	3' UTR	8	20318969	20325868	6900	ENSSSCG00000048428	ENSSSCT00000076474	-42874
chr8_30147734_30148184	0.0156108	0.718103	450	3' UTR	8	30147621	30155466	7846	ENSSSCG00000026583	ENSSSCT00000030913	7282
chr8_30958408_30959484	0.00295479	0.783664	1076	3' UTR	8	30971283	30971388	106	ENSSSCG00000035143	ENSSSCT00000062877	-11799
chr8_37528839_37529038	0.0269707	1.53759	199	Exon (ENSSSCT00000046466/ENSSSCG00000008812, exon 22 of 24)	8	37407711	37530363	122653	ENSSSCG00000008812	ENSSSCT00000009642	121129
chr8_38241224_38242154	0.0270147	0.881509	930	Promoter (<=1kb)	8	38241598	38321665	80068	ENSSSCG00000008821	ENSSSCT00000009651	0
chr8_43750072_43750683	0.0146001	0.798487	611	3' UTR	8	43726855	43744714	17860	ENSSSCG00000008857	ENSSSCT00000045796	-5359
chr8_48270970_48271490	0.0170396	0.592579	520	Exon (ENSSSCT00000062306/ENSSSCG00000008881, exon 28 of 29)	8	48310955	48315678	4724	ENSSSCG00000042238	ENSSSCT00000086631	-39465
chr8_53744663_53744900	0.00617181	1.25713	237	Promoter (<=1kb)	8	53744797	53745539	743	ENSSSCG00000043807	ENSSSCT00000089774	0
chr8_54795829_54796310	0.00975298	0.668792	481	3' UTR	8	54751815	54787888	36074	ENSSSCG00000032234	ENSSSCT00000068187	44015
chr8_66117789_66117988	0.0334842	-1.08214	199	Exon (ENSSSCT00000053699/ENSSSCG00000035505, exon 13 of 17)	8	66128738	66133037	4300	ENSSSCG00000045716	ENSSSCT00000088928	-10750
chr8_67474998_67475437	0.028301	2.44457	439	Promoter (<=1kb)	8	67439497	67475739	36243	ENSSSCG00000035379	ENSSSCT00000044293	302
chr8_67575420_67575640	0.0409549	0.770358	220	Exon (ENSSSCT00000069034/ENSSSCG00000025514, exon 16 of 19)	8	67586730	67608259	21530	ENSSSCG00000008940	ENSSSCT00000009793	32619
chr8_69386286_69387361	0.0308836	0.600798	1075	Exon (ENSSSCT00000028188/ENSSSCG00000024592, exon 24 of 33)	8	69341173	69354894	13722	ENSSSCG00000008947	ENSSSCT00000009801	-31393
chr8_71198120_71198477	0.0294547	0.796394	357	3' UTR	8	71193167	71193469	303	ENSSSCG00000008968	ENSSSCT00000009823	-4652
chr8_71450069_71451106	0.0263221	0.857634	1037	3' UTR	8	71468346	71480559	12214	ENSSSCG00000041104	ENSSSCT00000087351	-17240
chr8_75807110_75807309	0.0488384	2.09832	199	Exon (ENSSSCT00000043428/ENSSSCG00000029200, exon 5 of 12)	8	75689845	75755779	65935	ENSSSCG00000009009	ENSSSCT00000009866	-51332
chr8_76106436_76109184	0.0279373	0.923353	2748	3' UTR	8	76104853	76148615	43763	ENSSSCG00000009011	ENSSSCT00000039703	39431
chr8_76160369_76161386	0.0130525	-0.943576	1017	Distal Intergenic	8	76107193	76148616	41424	ENSSSCG00000009011	ENSSSCT00000009868	-11754
chr8_76608700_76609310	0.0164228	1.07434	610	Promoter (<=1kb)	8	76608977	76697778	88802	ENSSSCG00000020879	ENSSSCT00000065570	0
chr8_77825365_77826158	0.0456412	0.636235	793	Promoter (<=1kb)	8	77825403	77876398	50996	ENSSSCG00000009018	ENSSSCT00000089988	0
chr8_82908507_82909148	0.0298811	0.888036	641	Promoter (1-2kb)	8	82901734	82906534	4801	ENSSSCG00000050119	ENSSSCT00000075557	-1974
chr8_84600030_84600999	0.0300568	0.681848	969	Promoter (<=1kb)	8	84567618	84601224	33607	ENSSSCG00000009049	ENSSSCT00000009910	225
chr8_86516146_86516688	0.0144605	1.2271	542	Exon (ENSSSCT00000065068/ENSSSCG00000032741, exon 22 of 22)	8	86527538	86546036	18499	ENSSSCG00000009055	ENSSSCT00000072867	29348
chr8_87454588_87455703	0.0462891	1.00983	1115	Distal Intergenic	8	87459588	87461268	1681	ENSSSCG00000047367	ENSSSCT00000090674	5565
chr8_99820940_99822041	0.0236192	0.824726	1101	Exon (ENSSSCT00000064453/ENSSSCG00000022173, exon 4 of 5)	8	99782814	99828657	45844	ENSSSCG00000022173	ENSSSCT00000064453	38127
chr8_99822801_99823366	0.00080882	1.252	565	Exon (ENSSSCT00000064453/ENSSSCG00000022173, exon 4 of 5)	8	99782814	99828657	45844	ENSSSCG00000022173	ENSSSCT00000064453	39988
chr8_101283449_101284082	0.00382076	0.600365	633	3' UTR	8	101241692	101304322	62631	ENSSSCG00000009085	ENSSSCT00000075381	41758
chr8_102265736_102265935	0.0334952	1.03626	199	3' UTR	8	102264470	102278164	13695	ENSSSCG00000009096	ENSSSCT00000009962	12229
chr8_103086440_103086996	0.00394824	1.00084	556	3' UTR	8	103097397	103382115	284719	ENSSSCG00000009101	ENSSSCT00000009967	-10401
chr8_104497018_104497274	0.035627	0.962646	256	Promoter (2-3kb)	8	104494382	104497289	2908	ENSSSCG00000031773	ENSSSCT00000075012	2637
chr8_104501578_104502060	0.0352738	0.880564	482	Exon (ENSSSCT00000024667/ENSSSCG00000023174, exon 15 of 15)	8	104494382	104497289	2908	ENSSSCG00000031773	ENSSSCT00000075012	7197
chr8_104591581_104591880	0.0195367	0.58967	299	Exon (ENSSSCT00000037744/ENSSSCG00000032838, exon 3 of 6)	8	104574430	104609328	34899	ENSSSCG00000032838	ENSSSCT00000037744	17448
chr8_110070139_110070338	0.00208154	2.10175	199	Exon (ENSSSCT00000069636/ENSSSCG00000048789, exon 2 of 2)	8	110067097	110072600	5504	ENSSSCG00000048789	ENSSSCT00000069636	3043
chr8_112185583_112187047	0.00454829	0.666387	1464	3' UTR	8	112229431	112232191	2761	ENSSSCG00000042004	ENSSSCT00000080951	45144
chr8_118044695_118044939	0.00475221	1.81003	244	3' UTR	8	118052490	118155396	102907	ENSSSCG00000009162	ENSSSCT00000077510	-7551
chr8_121315599_121315847	0.0205159	0.654013	248	Exon (ENSSSCT00000071208/ENSSSCG00000009186, exon 3 of 12)	8	121292165	121352425	60261	ENSSSCG00000009186	ENSSSCT00000043179	36578
chr8_121461022_121461687	0.0316522	0.968787	665	3' UTR	8	121409880	121466899	57020	ENSSSCG00000028420	ENSSSCT00000032198	51143
chr8_125256016_125256242	0.00211258	0.657357	226	5' UTR	8	125044028	125259894	215867	ENSSSCG00000009192	ENSSSCT00000010065	3652
chr8_131823262_131824111	0.0246104	-1.85914	849	Exon (ENSSSCT00000010103/ENSSSCG00000023593, exon 3 of 20)	8	131842169	131842643	475	ENSSSCG00000043871	ENSSSCT00000074557	18532
chr8_135843014_135843687	0.037226	0.786277	673	Promoter (<=1kb)	8	135844487	135862626	18140	ENSSSCG00000009249	ENSSSCT00000044295	-800
chr9_1179177_1181260	0.000541994	-1.20905	2083	3' UTR	9	1183822	1206341	22520	ENSSSCG00000014581	ENSSSCT00000015931	25081
chr9_2029368_2029899	0.0166161	-1.68922	531	Intron (ENSSSCT00000047852/ENSSSCG00000014598, intron 6 of 26)	9	1987921	2079746	91826	ENSSSCG00000014598	ENSSSCT00000047675	49847
chr9_3463046_3464202	0.0402661	0.711179	1156	3' UTR	9	3464097	3469593	5497	ENSSSCG00000014634	ENSSSCT00000015985	5391
chr9_5515257_5516852	0.0264363	0.962264	1595	Promoter (<=1kb)	9	5515403	5516518	1116	ENSSSCG00000014769	ENSSSCT00000016120	0
chr9_6427530_6428292	0.0406523	1.38791	762	Promoter (<=1kb)	9	6427191	6431871	4681	ENSSSCG00000014796	ENSSSCT00000050698	340
chr9_6429380_6430037	0.0356685	1.4938	657	Promoter (2-3kb)	9	6427191	6431871	4681	ENSSSCG00000014796	ENSSSCT00000050698	2190
chr9_6430966_6433397	0.0225045	0.782367	2431	Exon (ENSSSCT00000050698/ENSSSCG00000014796, exon 6 of 6)	9	6427191	6431871	4681	ENSSSCG00000014796	ENSSSCT00000050698	3776
chr9_8955957_8957901	0.00214441	0.698105	1944	3' UTR	9	8906480	8958088	51609	ENSSSCG00000027506	ENSSSCT00000067444	49478
chr9_9292271_9292526	0.00995343	-2.54547	255	Exon (ENSSSCT00000016202/ENSSSCG00000014850, exon 3 of 5)	9	9280816	9305599	24784	ENSSSCG00000014850	ENSSSCT00000058117	11456
chr9_13040704_13041080	0.032115	-1.0286	376	Exon (ENSSSCT00000083608/ENSSSCG00000041370, exon 8 of 8)	9	13040619	13066420	25802	ENSSSCG00000041370	ENSSSCT00000083608	25340
chr9_19837375_19837897	0.00328484	0.685473	522	3' UTR	9	19827548	19830483	2936	ENSSSCG00000050077	ENSSSCT00000076368	9828
chr9_19946756_19947213	0.00206462	0.831635	457	Promoter (<=1kb)	9	19835938	19946916	110979	ENSSSCG00000014913	ENSSSCT00000023370	0
chr9_20621733_20623288	0.0386959	0.81766	1555	5' UTR	9	20613846	20624815	10970	ENSSSCG00000014921	ENSSSCT00000016277	7888
chr9_26864323_26864522	0.0300372	-2.09806	199	Promoter (<=1kb)	9	26864316	26978107	113792	ENSSSCG00000014960	ENSSSCT00000041933	8
chr9_27044120_27044325	0.0229476	-0.763173	205	Promoter (1-2kb)	9	27035504	27045362	9859	ENSSSCG00000014961	ENSSSCT00000064673	1037
chr9_32924191_32924526	0.0358014	-1.78632	335	3' UTR	9	32968353	32974261	5909	ENSSSCG00000051403	ENSSSCT00000088570	49735
chr9_33044522_33045743	0.0479614	0.60555	1221	Promoter (2-3kb)	9	33041663	33062854	21192	ENSSSCG00000027529	ENSSSCT00000023790	2860
chr9_33707360_33707598	0.0397647	0.671203	238	Promoter (<=1kb)	9	33676865	33707607	30743	ENSSSCG00000014989	ENSSSCT00000016352	9
chr9_35182064_35182368	0.0165738	0.878816	304	Exon (ENSSSCT00000016361/ENSSSCG00000014997, exon 2 of 10)	9	35167572	35185452	17881	ENSSSCG00000014997	ENSSSCT00000065572	3084
chr9_35199141_35199424	0.0267271	1.83512	283	Promoter (<=1kb)	9	35186420	35199667	13248	ENSSSCG00000028711	ENSSSCT00000044416	243
chr9_35878344_35878909	0.0121917	1.16861	565	Exon (ENSSSCT00000016363/ENSSSCG00000014999, exon 5 of 5)	9	35874040	35903730	29691	ENSSSCG00000014999	ENSSSCT00000016363	24821
chr9_36521340_36522535	0.0465507	1.05792	1195	Promoter (2-3kb)	9	36525261	36534897	9637	ENSSSCG00000026153	ENSSSCT00000069574	-2726
chr9_38173353_38174158	0.00932347	0.99267	805	Exon (ENSSSCT00000049745/ENSSSCG00000015014, exon 2 of 7)	9	38168092	38207024	38933	ENSSSCG00000015014	ENSSSCT00000045349	5262
chr9_38193349_38193582	0.0084284	2.07888	233	Exon (ENSSSCT00000049745/ENSSSCG00000015014, exon 3 of 7)	9	38168092	38207024	38933	ENSSSCG00000015014	ENSSSCT00000045349	25258
chr9_39653512_39655196	0.0212283	0.847007	1684	Promoter (<=1kb)	9	39655721	39694111	38391	ENSSSCG00000049415	ENSSSCT00000079652	-525
chr9_39731651_39732532	0.0252718	0.751814	881	Distal Intergenic	9	39738564	39763312	24749	ENSSSCG00000015030	ENSSSCT00000076686	-6032
chr9_39785597_39786030	0.0446179	0.585695	433	Exon (ENSSSCT00000016410/ENSSSCG00000015044, exon 7 of 7)	9	39790561	39803143	12583	ENSSSCG00000015034	ENSSSCT00000069328	-4531
chr9_41625375_41626065	0.0146626	0.840396	690	Exon (ENSSSCT00000081835/ENSSSCG00000042170, exon 3 of 3)	9	41631010	41639377	8368	ENSSSCG00000047220	ENSSSCT00000070521	-4945
chr9_41954139_41954613	0.0238492	0.645795	474	3' UTR	9	41947589	41956210	8622	ENSSSCG00000027905	ENSSSCT00000044932	6551
chr9_41978051_41978269	0.00480142	0.595767	218	Promoter (<=1kb)	9	41978077	41988696	10620	ENSSSCG00000015056	ENSSSCT00000016422	0
chr9_41988187_41988525	0.0233141	0.743863	338	3' UTR	9	41978092	42027281	49190	ENSSSCG00000015056	ENSSSCT00000074044	10096
chr9_44593075_44594207	0.0366252	-1.97956	1132	Promoter (2-3kb)	9	44567577	44596484	28908	ENSSSCG00000015072	ENSSSCT00000016438	2277
chr9_45783986_45784360	0.00683156	-1.15504	374	Exon (ENSSSCT00000041538/ENSSSCG00000023324, exon 8 of 37)	9	45743821	45825195	81375	ENSSSCG00000023324	ENSSSCT00000066282	40166
chr9_45940921_45941778	0.048411	-1.4386	857	Exon (ENSSSCT00000057143/ENSSSCG00000024578, exon 18 of 22)	9	45949895	45962416	12522	ENSSSCG00000028204	ENSSSCT00000073879	20638
chr9_46148513_46153454	0.0444665	-0.58636	4941	3' UTR	9	46143117	46146637	3521	ENSSSCG00000015098	ENSSSCT00000062368	5397
chr9_46174316_46174921	0.00483382	-0.798967	605	Promoter (<=1kb)	9	46146514	46174589	28076	ENSSSCG00000015099	ENSSSCT00000058148	0
chr9_48196649_48197054	0.0405441	2.28244	405	3' UTR	9	48163315	48163383	69	ENSSSCG00000037883	ENSSSCT00000053222	-33267
chr9_48370816_48371351	0.012966	0.819735	535	3' UTR	9	48361054	48365541	4488	ENSSSCG00000050836	ENSSSCT00000080334	-5276
chr9_49991518_49992926	0.0209372	1.3162	1408	Promoter (1-2kb)	9	49982510	49990508	7999	ENSSSCG00000015140	ENSSSCT00000064374	-1011
chr9_53024919_53026279	0.0145679	0.648899	1360	Promoter (2-3kb)	9	53018875	53028555	9681	ENSSSCG00000015222	ENSSSCT00000016588	2276
chr9_65127011_65127759	0.0136307	-0.688185	748	Exon (ENSSSCT00000016654/ENSSSCG00000015283, exon 2 of 33)	9	65073738	65154538	80801	ENSSSCG00000015283	ENSSSCT00000016654	26779
chr9_66302950_66303149	0.0107256	0.952185	199	3' UTR	9	66304875	66316087	11213	ENSSSCG00000025182	ENSSSCT00000028838	12938
chr9_71848432_71848956	0.028019	0.9126	524	Exon (ENSSSCT00000046737/ENSSSCG00000015309, exon 2 of 2)	9	71843231	71853251	10021	ENSSSCG00000015309	ENSSSCT00000046737	4295
chr9_75248884_75249261	0.0175235	1.35665	377	3' UTR	9	75246002	75260134	14133	ENSSSCG00000015334	ENSSSCT00000068445	10873
chr9_75463740_75463939	0.0492993	1.44158	199	5' UTR	9	75414825	75760523	345699	ENSSSCG00000015335	ENSSSCT00000045839	48916
chr9_82226491_82227490	0.00369091	0.693096	999	Promoter (<=1kb)	9	82226050	82231936	5887	ENSSSCG00000032709	ENSSSCT00000072139	442
chr9_88288302_88288912	3.81286e-05	0.813925	610	Distal Intergenic	9	88321883	88322377	495	ENSSSCG00000015371	ENSSSCT00000016746	33465
chr9_92103970_92104179	0.0168822	0.990985	209	Exon (ENSSSCT00000050827/ENSSSCG00000036722, exon 4 of 5)	9	92088419	92109293	20875	ENSSSCG00000036722	ENSSSCT00000050827	15552
chr9_102871790_102872693	0.00728452	0.74534	903	Promoter (2-3kb)	9	102868836	102875577	6742	ENSSSCG00000015413	ENSSSCT00000016788	2955
chr9_103218840_103219096	0.0422938	1.36497	256	Exon (ENSSSCT00000061651/ENSSSCG00000022903, exon 5 of 6)	9	103179715	103210646	30932	ENSSSCG00000028444	ENSSSCT00000071163	39126
chr9_105036043_105036601	0.00993149	1.57673	558	Exon (ENSSSCT00000045963/ENSSSCG00000026110, exon 11 of 16)	9	105007173	105062574	55402	ENSSSCG00000026110	ENSSSCT00000047918	25973
chr9_105037299_105037591	0.0162858	1.63936	292	Exon (ENSSSCT00000045963/ENSSSCG00000026110, exon 10 of 16)	9	105007173	105062574	55402	ENSSSCG00000026110	ENSSSCT00000047918	24983
chr9_105393189_105393388	0.0362718	0.851823	199	Promoter (<=1kb)	9	105392899	105430160	37262	ENSSSCG00000015430	ENSSSCT00000025616	291
chr9_106992632_106993853	0.0270609	0.703443	1221	3' UTR	9	106966060	106993912	27853	ENSSSCG00000035673	ENSSSCT00000063021	26573
chr9_107288919_107289650	0.0475214	0.764739	731	Promoter (2-3kb)	9	107292309	107351981	59673	ENSSSCG00000022869	ENSSSCT00000066816	-2659
chr9_109558141_109558989	0.0266541	0.890633	848	Promoter (<=1kb)	9	109454534	109557649	103116	ENSSSCG00000015455	ENSSSCT00000062274	-493
chr9_121480844_121481889	0.0050686	1.08449	1045	3' UTR	9	121447272	121455095	7824	ENSSSCG00000043731	ENSSSCT00000073947	-25750
chr9_124493586_124494223	0.0486517	0.728722	637	3' UTR	9	124435807	124495354	59548	ENSSSCG00000015556	ENSSSCT00000016946	57780
chr9_124737167_124737366	0.0394736	3.96195	199	5' UTR	9	124720280	124774747	54468	ENSSSCG00000015558	ENSSSCT00000088413	16888
chr9_129263655_129264112	0.0484607	0.67084	457	3' UTR	9	129263520	129317325	53806	ENSSSCG00000015583	ENSSSCT00000016976	53213
chr9_130456618_130456873	0.0333958	0.863647	255	Promoter (2-3kb)	9	130454254	130471369	17116	ENSSSCG00000015588	ENSSSCT00000016981	2365
chr9_130667445_130668169	0.0210814	1.26021	724	3' UTR	9	130671888	130672037	150	ENSSSCG00000018397	ENSSSCT00000019992	3868
chr9_131021258_131021466	0.00652076	2.00395	208	Exon (ENSSSCT00000055719/ENSSSCG00000015599, exon 5 of 15)	9	131060794	131064262	3469	ENSSSCG00000045296	ENSSSCT00000083183	-39328
chr9_131042793_131043048	0.00527236	0.877145	255	Exon (ENSSSCT00000055719/ENSSSCG00000015599, exon 4 of 15)	9	131060794	131064262	3469	ENSSSCG00000045296	ENSSSCT00000083183	-17746
chr9_131499698_131500322	0.00681164	0.695467	624	3' UTR	9	131535694	131546895	11202	ENSSSCG00000045328	ENSSSCT00000084352	46573
chr9_134855683_134856172	0.0368384	1.37719	489	Intron (ENSSSCT00000091040/ENSSSCG00000043896, intron 2 of 2)	9	134816800	134859406	42607	ENSSSCG00000043896	ENSSSCT00000091040	3234
chr9_134937292_134937557	0.0390053	2.08644	265	Promoter (2-3kb)	9	134934489	134937762	3274	ENSSSCG00000039946	ENSSSCT00000070512	2804
chr9_136486485_136486924	0.00305002	1.18276	439	Promoter (1-2kb)	9	136484226	136488145	3920	ENSSSCG00000023303	ENSSSCT00000024930	1221
chrX_11933306_11933748	0.0363312	0.840491	442	Promoter (<=1kb)	19	11893259	11933809	40551	ENSSSCG00000012135	ENSSSCT00000013274	61
chrX_12099939_12100387	0.013942	1.95947	448	3' UTR	19	12099853	12151275	51423	ENSSSCG00000012138	ENSSSCT00000034032	50888
chrX_16457298_16457927	0.0124503	0.728589	629	3' UTR	19	16429627	16449557	19931	ENSSSCG00000032223	ENSSSCT00000057207	-7742
chrX_16513187_16513418	0.00388012	1.47208	231	Promoter (<=1kb)	19	16452405	16513695	61291	ENSSSCG00000012163	ENSSSCT00000068736	277
chrX_16543328_16543557	0.00593842	1.11281	229	Promoter (<=1kb)	19	16452405	16544182	91778	ENSSSCG00000012163	ENSSSCT00000083305	625
chrX_17825901_17826275	0.0219966	1.03809	374	Intron (ENSSSCT00000013305/ENSSSCG00000012164, intron 20 of 21)	19	17839236	17841191	1956	ENSSSCG00000033979	ENSSSCT00000062864	14916
chrX_17838938_17841678	0.00979725	0.798523	2740	Promoter (<=1kb)	19	17839236	17841191	1956	ENSSSCG00000033979	ENSSSCT00000062864	0
chrX_17889137_17889642	0.0026133	0.717403	505	3' UTR	19	17839236	17841191	1956	ENSSSCG00000033979	ENSSSCT00000062864	-47947
chrX_18149137_18149855	0.0483253	3.23654	718	Exon (ENSSSCT00000033895/ENSSSCG00000012166, exon 6 of 10)	19	18118468	18169396	50929	ENSSSCG00000012166	ENSSSCT00000033895	30670
chrX_34521607_34522638	0.0271738	0.72309	1031	Promoter (<=1kb)	19	34521562	34522768	1207	ENSSSCG00000051526	ENSSSCT00000075755	130
chrX_34763771_34766051	0.0138002	-0.716211	2280	Promoter (<=1kb)	19	34763355	34766079	2725	ENSSSCG00000025447	ENSSSCT00000025493	417
chrX_41801671_41803600	0.00242688	-1.23894	1929	3' UTR	19	41814101	41832812	18712	ENSSSCG00000012270	ENSSSCT00000013417	-10501
chrX_42158169_42159888	0.0375955	-0.677609	1719	Promoter (1-2kb)	19	42146017	42156721	10705	ENSSSCG00000012278	ENSSSCT00000090754	-1449
chrX_43328349_43329140	0.0440182	0.651207	791	Promoter (<=1kb)	19	43303782	43328735	24954	ENSSSCG00000012300	ENSSSCT00000045253	0
chrX_47190041_47190823	0.0302065	1.75712	782	Exon (ENSSSCT00000023558/ENSSSCG00000012334, exon 3 of 5)	19	47186604	47192460	5857	ENSSSCG00000012334	ENSSSCT00000023558	3438
chrX_50877181_50878810	0.0121439	-0.989421	1629	Promoter (<=1kb)	19	50877159	50878674	1516	ENSSSCG00000032889	ENSSSCT00000041147	0
chrX_57277104_57277671	0.0321294	-1.2126	567	Promoter (<=1kb)	19	57261926	57278457	16532	ENSSSCG00000024163	ENSSSCT00000085685	786
chrX_68876685_68877165	0.0347075	0.791649	480	3' UTR	19	68924500	68924579	80	ENSSSCG00000019895	ENSSSCT00000021490	47414
chrX_71638978_71639512	0.0128268	2.36054	534	Distal Intergenic	19	71396193	71398025	1833	ENSSSCG00000051391	ENSSSCT00000081881	-240954
chrX_82978197_82979362	0.00310539	0.645564	1165	Promoter (1-2kb)	19	82974270	82980769	6500	ENSSSCG00000012494	ENSSSCT00000013661	1407
chrX_83767486_83768320	0.0167052	0.82178	834	Promoter (1-2kb)	19	83765580	83810085	44506	ENSSSCG00000012518	ENSSSCT00000076671	1907
chrX_84223434_84223856	0.0383233	-0.618337	422	Promoter (<=1kb)	19	84222954	84224583	1630	ENSSSCG00000012525	ENSSSCT00000013694	727
chrX_84554664_84555478	0.0381061	0.643777	814	5' UTR	19	84552705	84564825	12121	ENSSSCG00000012534	ENSSSCT00000013703	9347
chrX_98105839_98106041	0.0326842	-1.29069	202	Promoter (<=1kb)	19	98036732	98106078	69347	ENSSSCG00000012619	ENSSSCT00000013798	37
chrX_98754931_98756136	0.0259919	0.665702	1205	Promoter (2-3kb)	19	98754722	98758245	3524	ENSSSCG00000012602	ENSSSCT00000013781	2109
chrX_106238729_106239293	0.0375739	-3.24566	564	3' UTR	19	106236748	106246378	9631	ENSSSCG00000048443	ENSSSCT00000075387	7085
chrX_106495892_106496418	0.0319778	0.859481	526	Exon (ENSSSCT00000013835/ENSSSCG00000012654, exon 13 of 16)	19	106479158	106507478	28321	ENSSSCG00000012654	ENSSSCT00000082282	16735
chrX_123902473_123903549	0.0125206	1.13221	1076	Promoter (2-3kb)	19	123902240	123906082	3843	ENSSSCG00000012757	ENSSSCT00000013947	2533
chrX_124661558_124662205	0.0207805	-3.33439	647	Promoter (<=1kb)	19	124657671	124662710	5040	ENSSSCG00000012791	ENSSSCT00000034005	505
chrX_124931431_124931630	0.0237557	0.649059	199	Promoter (2-3kb)	19	124929155	124929289	135	ENSSSCG00000037470	ENSSSCT00000064174	2277
chrY_7686870_7687616	0.0446841	0.702469	746	3' UTR	20	7665023	7687943	22921	ENSSSCG00000048323	ENSSSCT00000068848	21848
