# Supplementary material for: Profiling of N6-methyladenosine methylation in porcine longissimus dorsi muscle and unravelling the hub gene ADIPOQ promotes adipogenesis in an m6A-YTHDF1–dependent manner
Source: J Anim Sci Biotechnol. 2023 Apr 6;14:50. doi: 10.1186/s40104-023-00833-4 (PMC10077699; doi:10.1186/s40104-023-00833-4)
Supplement: Supplementary file 5 — Additional file 5: Table S3. RNA expression differential genes [file 40104_2023_833_MOESM5_ESM.xlsx]

## Sheet: DEG_treat_vs_control-v2
Gene stable ID	Gene name	BaseMean	Log2FoldChange	LfcSE	Stat	P-value	Padj	Gene description
ENSSSCG00000009221	DSPP	93.843	-25.3469	2.96851	-8.53859	1.35871e-17	1.55532e-13	dentin sialophosphoprotein [Source:NCBI gene (formerly Entrezgene);Acc:396664]
ENSSSCG00000039103	ADIPOQ	624.842	-2.16542	0.289644	-7.47614	7.65346e-14	4.38046e-10	adiponectin, C1Q and collagen domain containing [Source:VGNC Symbol;Acc:VGNC:85140]
ENSSSCG00000015802	-	64.348	-1.15954	0.217595	-5.32891	9.88014e-08	0.000330499	family with sequence similarity 149 member A [Source:VGNC Symbol;Acc:VGNC:96044]
ENSSSCG00000011557	CIDEC	199.295	-1.68149	0.317233	-5.3005	1.15488e-07	0.000330499	cell death inducing DFFA like effector c [Source:VGNC Symbol;Acc:VGNC:86700]
ENSSSCG00000021576	-	995.953	0.998962	0.208186	4.79842	1.59923e-06	0.00366127	CD83 molecule [Source:VGNC Symbol;Acc:VGNC:86433]
ENSSSCG00000017801	-	295.041	-1.77098	0.385434	-4.59478	4.33215e-06	0.00826501	-
ENSSSCG00000040681	aP2	949.302	-1.02542	0.22961	-4.46591	7.97273e-06	0.011408	fatty acid binding protein 4, adipocyte [Source:NCBI gene (formerly Entrezgene);Acc:399533]
ENSSSCG00000017186	RNF157	13364.2	0.637124	0.153228	4.15802	3.21016e-05	0.0367467	ring finger protein 157 [Source:VGNC Symbol;Acc:VGNC:92365]
ENSSSCG00000045823	-	3.45525	5.38167	1.35832	3.96201	7.43222e-05	NA	-
ENSSSCG00000036570	-	717.055	1.05258	0.265919	3.95827	7.54936e-05	0.0785613	-
ENSSSCG00000037355	RNF115	583.63	-1.34027	0.341766	-3.9216	8.79613e-05	0.078729	ring finger protein 115 [Source:VGNC Symbol;Acc:VGNC:92348]
ENSSSCG00000000252	KRT8	85.3538	1.29952	0.331708	3.91767	8.94101e-05	0.078729	keratin 8 [Source:VGNC Symbol;Acc:VGNC:89596]
ENSSSCG00000029879	LTF	3.36577	-5.06741	1.30256	-3.89036	0.000100097	NA	lactotransferrin [Source:VGNC Symbol;Acc:VGNC:89891]
ENSSSCG00000026597	SLC38A4	149.989	-1.59759	0.417403	-3.82745	0.00012948	0.0831548	solute carrier family 38 member 4 [Source:VGNC Symbol;Acc:VGNC:93096]
ENSSSCG00000032687	CYP4V2	33.1591	-1.11879	0.292443	-3.82566	0.00013042	0.0831548	cytochrome P450 family 4 subfamily V member 2 [Source:VGNC Symbol;Acc:VGNC:103361]
ENSSSCG00000011451	ITIH3	135.217	-0.966082	0.253194	-3.81558	0.000135861	0.0831548	inter-alpha-trypsin inhibitor heavy chain 3 [Source:VGNC Symbol;Acc:VGNC:89248]
ENSSSCG00000014580	RIC3	80.9513	1.23818	0.326385	3.79363	0.000148459	0.0831548	RIC3 acetylcholine receptor chaperone [Source:VGNC Symbol;Acc:VGNC:92300]
ENSSSCG00000035379	JCHAIN	116.011	-0.766554	0.202759	-3.78061	0.000156445	0.0831548	joining chain of multimeric IgA and IgM [Source:VGNC Symbol;Acc:VGNC:89281]
ENSSSCG00000013347	PRMT3	206.611	-0.779725	0.207304	-3.76127	0.000169055	0.0831548	protein arginine methyltransferase 3 [Source:VGNC Symbol;Acc:VGNC:91821]
ENSSSCG00000000896	NTN4	194.436	-1.33774	0.356	-3.75771	0.000171476	0.0831548	netrin 4 [Source:VGNC Symbol;Acc:VGNC:90933]
ENSSSCG00000032889	ASB12	1110.08	0.866149	0.231581	3.74015	0.00018391	0.0831548	ankyrin repeat and SOCS box containing 12 [Source:VGNC Symbol;Acc:VGNC:85561]
ENSSSCG00000016340	ASB1	4699.63	0.701068	0.187585	3.73734	0.000185977	0.0831548	ankyrin repeat and SOCS box containing 1 [Source:VGNC Symbol;Acc:VGNC:95728]
ENSSSCG00000003894	CYP4B1	43.3294	-2.25632	0.606528	-3.72007	0.000199171	0.0831548	cytochrome P450 family 4 subfamily B member 1 [Source:VGNC Symbol;Acc:VGNC:104200]
ENSSSCG00000013269	MAPK8IP1	246.26	0.605468	0.162896	3.7169	0.000201682	0.0831548	mitogen-activated protein kinase 8 interacting protein 1 [Source:VGNC Symbol;Acc:VGNC:90007]
ENSSSCG00000038439	PRX	155.387	0.682342	0.183609	3.71627	0.000202182	0.0831548	periaxin [Source:VGNC Symbol;Acc:VGNC:91891]
ENSSSCG00000001844	PLIN1	513.142	-1.91158	0.514591	-3.71475	0.000203401	0.0831548	perilipin 1 [Source:VGNC Symbol;Acc:VGNC:91557]
ENSSSCG00000011538	LMCD1	4537.73	-0.998346	0.269676	-3.70203	0.000213884	0.0844251	LIM and cysteine rich domains 1 [Source:VGNC Symbol;Acc:VGNC:89756]
ENSSSCG00000025447	MID1IP1	2766.25	0.760088	0.206743	3.67649	0.000236466	0.0902277	MID1 interacting protein 1 [Source:VGNC Symbol;Acc:VGNC:90214]
ENSSSCG00000032443	KIAA0895L	152.344	0.757064	0.207942	3.64075	0.000271846	0.0981842	KIAA0895 like [Source:VGNC Symbol;Acc:VGNC:89437]
ENSSSCG00000015958	PDK1	329.31	-0.743928	0.204473	-3.63827	0.000274473	0.0981842	pyruvate dehydrogenase kinase 1 [Source:VGNC Symbol;Acc:VGNC:98180]
ENSSSCG00000011079	PIP4K2A	311.002	-0.688586	0.190575	-3.6132	0.000302446	0.098616	phosphatidylinositol-5-phosphate 4-kinase type 2 alpha [Source:VGNC Symbol;Acc:VGNC:96485]
ENSSSCG00000003088	APOE	566.855	-0.843521	0.233807	-3.60777	0.000308843	0.098616	apolipoprotein E [Source:VGNC Symbol;Acc:VGNC:103899]
ENSSSCG00000017551	FAM117A	227.83	0.703864	0.195156	3.60668	0.00031014	0.098616	family with sequence similarity 117 member A [Source:VGNC Symbol;Acc:VGNC:87892]
ENSSSCG00000010534	HPS1	154.041	0.621441	0.174104	3.56937	0.000357836	0.110707	HPS1 biosis of lysosomal organelles complex 3 subunit 1 [Source:VGNC Symbol;Acc:VGNC:88964]
ENSSSCG00000001025	DSP	95.1219	1.51356	0.425087	3.56059	0.000370021	0.111464	desmoplakin [Source:VGNC Symbol;Acc:VGNC:87459]
ENSSSCG00000000258	RARG	528.54	0.592447	0.167762	3.53148	0.000413244	0.118008	retinoic acid receptor gamma [Source:HGNC Symbol;Acc:HGNC:9866]
ENSSSCG00000017578	ITGA3	69.6902	0.946376	0.269224	3.5152	0.000439417	0.118008	integrin subunit alpha 3 [Source:VGNC Symbol;Acc:VGNC:89235]
ENSSSCG00000032857	S100A12	4.56932	-4.50109	1.28097	-3.5138	0.000441749	NA	S100 calcium binding protein A12 [Source:VGNC Symbol;Acc:VGNC:92538]
ENSSSCG00000003807	DNAJC6	44.9056	-0.980962	0.279248	-3.51287	0.00044329	0.118008	DnaJ heat shock protein family (Hsp40) member C6 [Source:VGNC Symbol;Acc:VGNC:96625]
ENSSSCG00000006840	WDR47	219.49	-0.60979	0.175021	-3.4841	0.000493804	0.126558	WD repeat domain 47 [Source:VGNC Symbol;Acc:VGNC:94924]
ENSSSCG00000010522	ANKRD2	5608.17	-1.33118	0.382584	-3.47944	0.000502458	0.126558	ankyrin repeat domain 2 [Source:VGNC Symbol;Acc:VGNC:107364]
ENSSSCG00000006717	PHGDH	72.0228	1.62424	0.470432	3.45265	0.000555115	0.131996	phosphoglycerate dehydrogenase [Source:VGNC Symbol;Acc:VGNC:98184]
ENSSSCG00000025822	SFRP1	128.266	-0.893732	0.25918	-3.44831	0.000564106	0.131996	secreted frizzled related protein 1 [Source:VGNC Symbol;Acc:VGNC:95493]
ENSSSCG00000027052	PEX11A	75.7047	-0.628022	0.183065	-3.4306	0.000602253	0.131996	peroxisomal biosis factor 11 alpha [Source:VGNC Symbol;Acc:VGNC:91321]
ENSSSCG00000009592	NFIL3	142.326	-1.39144	0.406238	-3.42519	0.000614362	0.131996	nuclear factor, interleukin 3 regulated [Source:VGNC Symbol;Acc:VGNC:90717]
ENSSSCG00000027421	-	95.1128	-0.871011	0.25467	-3.42015	0.000625867	0.131996	-
ENSSSCG00000022553	TNRC18	957.352	0.647548	0.189456	3.41794	0.000630968	0.131996	trinucleotide repeat containing 18 [Source:VGNC Symbol;Acc:VGNC:94291]
ENSSSCG00000006737	IGSF3	289.698	0.729843	0.213923	3.41172	0.000645548	0.131996	immunoglobulin superfamily member 3 [Source:VGNC Symbol;Acc:VGNC:89067]
ENSSSCG00000006569	SLC27A3	24.6254	3.00386	0.882567	3.40355	0.000665172	0.131996	solute carrier family 27 member 3 [Source:VGNC Symbol;Acc:VGNC:93037]
ENSSSCG00000042682	-	191.868	1.05025	0.308681	3.40238	0.000668012	0.131996	-
ENSSSCG00000005094	-	38.8692	-0.821872	0.241811	-3.39882	0.000676776	0.131996	-
ENSSSCG00000035619	TMEM135	54.3966	-0.74443	0.219251	-3.39533	0.000685451	0.131996	transmembrane protein 135 [Source:VGNC Symbol;Acc:VGNC:94085]
ENSSSCG00000010687	INPP5F	209.518	-0.717075	0.211617	-3.38855	0.00070263	0.131996	inositol polyphosphate-5-phosphatase F [Source:VGNC Symbol;Acc:VGNC:89145]
ENSSSCG00000011579	PPARγ	39.5723	-1.0265	0.302957	-3.38825	0.000703393	0.131996	peroxisome proliferator activated receptor gamma [Source:VGNC Symbol;Acc:VGNC:91684]
ENSSSCG00000026585	PROCR	92.5163	-0.862579	0.255734	-3.37295	0.000743667	0.137303	protein C receptor [Source:VGNC Symbol;Acc:VGNC:96506]
ENSSSCG00000039874	CCL26	48.9753	-1.06345	0.316502	-3.36	0.000779412	0.139707	C-C motif chemokine ligand 26 [Source:VGNC Symbol;Acc:VGNC:86341]
ENSSSCG00000045735	-	514.095	1.24271	0.370212	3.35675	0.000788657	0.139707	-
ENSSSCG00000011106	CREM	445.407	-1.12706	0.335922	-3.35512	0.000793307	0.139707	cAMP responsive element modulator [Source:VGNC Symbol;Acc:VGNC:96010]
ENSSSCG00000005212	PLGRKT	187.442	-0.624762	0.188036	-3.32257	0.000891938	0.148851	plasminogen receptor with a C-terminal lysine [Source:VGNC Symbol;Acc:VGNC:91556]
ENSSSCG00000002315	SLC8A3	897.125	-0.63522	0.19156	-3.31603	0.000913069	0.148851	solute carrier family 8 member A3 [Source:VGNC Symbol;Acc:VGNC:93180]
ENSSSCG00000012309	SHROOM4	107.771	0.631031	0.190475	3.31293	0.000923251	0.148851	shroom family member 4 [Source:VGNC Symbol;Acc:VGNC:92861]
ENSSSCG00000028172	FAM78A	3943.7	0.643655	0.194971	3.30128	0.000962462	0.151852	family with sequence similarity 78 member A [Source:VGNC Symbol;Acc:VGNC:87984]
ENSSSCG00000025290	ZNF596	81.9426	-0.707765	0.214635	-3.29753	0.000975382	0.151852	zinc finger protein 596 [Source:HGNC Symbol;Acc:HGNC:27268]
ENSSSCG00000008292	TET3	77.6011	0.647498	0.197133	3.28457	0.00102137	0.153837	tet methylcytosine dioxygenase 3 [Source:VGNC Symbol;Acc:VGNC:93890]
ENSSSCG00000014851	SLCO2B1	134.227	0.788751	0.24057	3.27868	0.00104295	0.154813	solute carrier organic anion transporter family member 2B1 [Source:VGNC Symbol;Acc:VGNC:93196]
ENSSSCG00000008230	ATOH8	301.661	-1.01566	0.31035	-3.27265	0.00106546	0.154813	atonal bHLH transcription factor 8 [Source:VGNC Symbol;Acc:VGNC:85633]
ENSSSCG00000032580	MGST1	67.1797	-0.905729	0.277036	-3.26936	0.00107792	0.154813	microsomal glutathione S-transferase 1 [Source:VGNC Symbol;Acc:VGNC:103301]
ENSSSCG00000001080	CDKAL1	193.731	-0.690131	0.21159	-3.26165	0.00110767	0.154813	CDK5 regulatory subunit associated protein 1 like 1 [Source:VGNC Symbol;Acc:VGNC:86509]
ENSSSCG00000016983	STC2	78.6413	-0.925304	0.284249	-3.25526	0.0011329	0.154813	stanniocalcin 2 [Source:VGNC Symbol;Acc:VGNC:93543]
ENSSSCG00000017256	ABCA6	273.796	-0.769614	0.236469	-3.2546	0.00113551	0.154813	ATP binding cassette subfamily A member 6 [Source:VGNC Symbol;Acc:VGNC:84950]
ENSSSCG00000028218	CEACAM20	4.40568	4.81808	1.50318	3.20525	0.00134943	NA	CEA cell adhesion molecule 20 [Source:VGNC Symbol;Acc:VGNC:96945]
ENSSSCG00000022447	F3	132.127	-1.00734	0.314985	-3.19806	0.00138354	0.179038	coagulation factor III, tissue factor [Source:VGNC Symbol;Acc:VGNC:87864]
ENSSSCG00000006163	PKIA	6194.92	-0.685283	0.214509	-3.19467	0.00139992	0.179038	cAMP-dependent protein kinase inhibitor alpha [Source:VGNC Symbol;Acc:VGNC:91477]
ENSSSCG00000001596	MOCS1	492.329	0.810533	0.253841	3.19308	0.00140766	0.179038	molybdenum cofactor synthesis 1 [Source:VGNC Symbol;Acc:VGNC:107153]
ENSSSCG00000040464	LEP	20.3072	-2.43793	0.768014	-3.17433	0.00150183	0.186864	leptin [Source:VGNC Symbol;Acc:VGNC:89684]
ENSSSCG00000000164	CRY1	110.069	-0.682664	0.215281	-3.17103	0.00151898	0.186905	cryptochrome circadian regulator 1 [Source:VGNC Symbol;Acc:VGNC:87011]
ENSSSCG00000023045	-	291.135	0.742931	0.235671	3.15241	0.00161926	0.195113	-
ENSSSCG00000004894	SERPINB5	4.0764	-3.68639	1.1732	-3.14218	0.00167695	NA	serpin family B member 5 [Source:VGNC Symbol;Acc:VGNC:92738]
ENSSSCG00000036534	MYOM3	7987.43	-0.817456	0.260177	-3.14192	0.00167845	0.196685	myomesin 3 [Source:VGNC Symbol;Acc:VGNC:90541]
ENSSSCG00000035760	RFLNA	26.5674	-1.35948	0.432887	-3.14049	0.00168664	0.196685	refilin A [Source:VGNC Symbol;Acc:VGNC:92238]
ENSSSCG00000006245	SDR16C5	19.2548	-1.72208	0.549409	-3.13442	0.00172197	0.196685	short chain dehydrogenase/reductase family 16C member 5 [Source:VGNC Symbol;Acc:VGNC:98853]
ENSSSCG00000005593	OLFML2A	607.475	0.615414	0.196725	3.12829	0.00175824	0.197319	olfactomedin like 2A [Source:VGNC Symbol;Acc:VGNC:98170]
ENSSSCG00000006352	MPZ	511.294	0.826998	0.265003	3.12071	0.00180416	0.199438	myelin protein zero [Source:VGNC Symbol;Acc:VGNC:90334]
ENSSSCG00000015014	ZC3H12C	121.638	-0.631855	0.202554	-3.11944	0.00181196	0.199438	zinc finger CCCH-type containing 12C [Source:VGNC Symbol;Acc:VGNC:95091]
ENSSSCG00000001906	CYP1A1	28.4419	1.68146	0.542987	3.09669	0.00195695	0.209357	cytochrome P450 family 1 subfamily A member 1 [Source:VGNC Symbol;Acc:VGNC:103347]
ENSSSCG00000003400	NMNAT1	891.039	-0.778425	0.252229	-3.08618	0.00202744	0.213509	nicotinamide nucleotide adenylyltransferase 1 [Source:VGNC Symbol;Acc:VGNC:90797]
ENSSSCG00000005047	CDKN3	62.8538	-1.16012	0.376007	-3.08536	0.00203306	0.213509	cyclin dependent kinase inhibitor 3 [Source:VGNC Symbol;Acc:VGNC:86517]
ENSSSCG00000009664	PTK2B	210.951	1.09205	0.355612	3.0709	0.00213414	0.21524	protein tyrosine kinase 2 beta [Source:VGNC Symbol;Acc:VGNC:91964]
ENSSSCG00000011176	SUSD4	50.4661	-1.18117	0.385479	-3.06416	0.00218285	0.21524	sushi domain containing 4 [Source:VGNC Symbol;Acc:VGNC:96085]
ENSSSCG00000035421	ATP8A2	232.504	1.88296	0.61453	3.06407	0.00218351	0.21524	ATPase phospholipid transporting 8A2 [Source:HGNC Symbol;Acc:HGNC:13533]
ENSSSCG00000034786	HACD2	37.1865	-0.777009	0.25417	-3.05705	0.0022353	0.21524	3-hydroxyacyl-CoA dehydratase 2 [Source:VGNC Symbol;Acc:VGNC:88766]
ENSSSCG00000030505	PLEKHN1	29.8826	-4.18723	1.37055	-3.05516	0.00224942	0.21524	pleckstrin homology domain containing N1 [Source:VGNC Symbol;Acc:VGNC:98535]
ENSSSCG00000033894	-	36.4062	-1.85348	0.61167	-3.0302	0.00244391	0.227954	laminin subunit alpha 2 [Source:VGNC Symbol;Acc:VGNC:101493]
ENSSSCG00000008898	HOPX	110.706	-0.830579	0.274162	-3.02952	0.0024494	0.227954	HOP homeobox [Source:VGNC Symbol;Acc:VGNC:88932]
ENSSSCG00000017393	CNTNAP1	20.5984	1.52917	0.505545	3.02479	0.00248808	0.229686	contactin associated protein 1 [Source:VGNC Symbol;Acc:VGNC:86849]
ENSSSCG00000007089	MGME1	124.077	-0.588595	0.19555	-3.00995	0.00261289	0.237379	mitochondrial genome maintenance exonuclease 1 [Source:VGNC Symbol;Acc:VGNC:103986]
ENSSSCG00000000705	CD27	65.851	1.3231	0.441132	2.99932	0.00270586	0.240224	CD27 molecule [Source:VGNC Symbol;Acc:VGNC:86403]
ENSSSCG00000022289	PCDH1	318.523	0.673326	0.225774	2.98231	0.00286086	0.24439	protocadherin 1 [Source:VGNC Symbol;Acc:VGNC:91211]
ENSSSCG00000002140	KLHL33	2252.14	0.785834	0.264848	2.96711	0.00300609	0.251173	kelch like family member 33 [Source:HGNC Symbol;Acc:HGNC:31952]
ENSSSCG00000007358	EMILIN3	101.339	0.8058	0.272639	2.95556	0.00312101	0.25413	elastin microfibril interfacer 3 [Source:VGNC Symbol;Acc:VGNC:95748]
ENSSSCG00000009074	ABHD18	49.284	-0.801379	0.271233	-2.95458	0.00313097	0.25413	abhydrolase domain containing 18 [Source:VGNC Symbol;Acc:VGNC:84979]
ENSSSCG00000015287	TMCC2	158.246	0.768405	0.260078	2.95452	0.00313159	0.25413	transmembrane and coiled-coil domain family 2 [Source:VGNC Symbol;Acc:VGNC:94047]
ENSSSCG00000007586	FSCN1	435.975	0.690531	0.234024	2.95068	0.00317072	0.25413	fascin actin-bundling protein 1 [Source:VGNC Symbol;Acc:VGNC:88248]
ENSSSCG00000037918	ADIRF	240.5	-0.8785	0.297766	-2.9503	0.00317468	0.25413	adiposis regulatory factor [Source:VGNC Symbol;Acc:VGNC:85142]
ENSSSCG00000015616	HSD11B1	698.882	-0.801278	0.271973	-2.94617	0.00321736	0.255758	hydroxysteroid 11-beta dehydrogenase 1 [Source:VGNC Symbol;Acc:VGNC:88983]
ENSSSCG00000015850	DUSP4	176.978	-1.21268	0.412468	-2.94005	0.00328155	0.258563	dual specificity phosphatase 4 [Source:VGNC Symbol;Acc:VGNC:96248]
ENSSSCG00000016938	IPO11	266.099	-0.69693	0.23717	-2.93852	0.00329782	0.258563	importin 11 [Source:VGNC Symbol;Acc:VGNC:89176]
ENSSSCG00000010529	SFRP5	184.026	-0.766585	0.261693	-2.92933	0.00339696	0.261931	secreted frizzled related protein 5 [Source:VGNC Symbol;Acc:VGNC:92777]
ENSSSCG00000026761	CCT8	1825.45	-0.793179	0.270877	-2.92819	0.00340943	0.261931	chaperonin containing TCP1 subunit 8 [Source:VGNC Symbol;Acc:VGNC:86386]
ENSSSCG00000012000	GBE1	209.411	-0.645084	0.221379	-2.91394	0.00356898	0.269599	1,4-alpha-glucan branching enzyme 1 [Source:VGNC Symbol;Acc:VGNC:88374]
ENSSSCG00000010370	-	157.801	-1.02602	0.352471	-2.91094	0.00360344	0.269599	annexin A8 [Source:NCBI gene (formerly Entrezgene);Acc:100155930]
ENSSSCG00000033335	AKIP1	123.011	0.587954	0.203272	2.89244	0.0038226	0.278566	A-kinase interacting protein 1 [Source:VGNC Symbol;Acc:VGNC:85226]
ENSSSCG00000029249	NAV3	66.4455	0.897601	0.310692	2.88904	0.00386418	0.278566	neuron navigator 3 [Source:VGNC Symbol;Acc:VGNC:90589]
ENSSSCG00000009844	HSPB8	41167.7	-0.782498	0.271389	-2.88331	0.00393519	0.278566	heat shock protein family B (small) member 8 [Source:VGNC Symbol;Acc:VGNC:96685]
ENSSSCG00000036566	LY6G6C	60.5089	-1.18107	0.411473	-2.87034	0.00410028	0.28795	lymphocyte antigen 6 family member G6C [Source:VGNC Symbol;Acc:VGNC:89902]
ENSSSCG00000039867	UCK2	876.296	-0.870724	0.303828	-2.86585	0.00415895	0.29029	uridine-cytidine kinase 2 [Source:VGNC Symbol;Acc:VGNC:98399]
ENSSSCG00000040286	CYLD	726.486	-0.911203	0.318439	-2.86147	0.00421685	0.290785	CYLD lysine 63 deubiquitinase [Source:VGNC Symbol;Acc:VGNC:87130]
ENSSSCG00000001691	RSPH9	35.9472	-0.679371	0.238124	-2.85302	0.00433062	0.293892	radial spoke head component 9 [Source:VGNC Symbol;Acc:VGNC:92482]
ENSSSCG00000014934	CHORDC1	163.7	-0.865478	0.304214	-2.84497	0.00444162	0.293892	cysteine and histidine rich domain containing 1 [Source:VGNC Symbol;Acc:VGNC:86656]
ENSSSCG00000005250	APBA1	31.5378	0.926904	0.326626	2.83781	0.00454237	0.29883	amyloid beta protein binding family A member 1 [Source:VGNC Symbol;Acc:VGNC:85399]
ENSSSCG00000000759	WNT5B	296.796	0.777687	0.27615	2.81617	0.00485996	0.30884	Wnt family member 5B [Source:HGNC Symbol;Acc:HGNC:16265]
ENSSSCG00000027144	LMNTD1	4.07977	-3.77929	1.34231	-2.81551	0.00487005	NA	lamin tail domain containing 1 [Source:VGNC Symbol;Acc:VGNC:89762]
ENSSSCG00000026110	SRPK2	111.058	-1.07502	0.38194	-2.81463	0.00488339	0.30884	SRSF protein kinase 2 [Source:VGNC Symbol;Acc:VGNC:93463]
ENSSSCG00000017613	COIL	198.327	-0.635768	0.226173	-2.81098	0.00493903	0.308946	coilin [Source:VGNC Symbol;Acc:VGNC:86860]
ENSSSCG00000003875	TTC39A	24.1639	-0.915375	0.32746	-2.79538	0.00518393	0.320759	tetratricopeptide repeat domain 39A [Source:VGNC Symbol;Acc:VGNC:94551]
ENSSSCG00000036933	NR1D1	1185.6	0.642104	0.230404	2.78686	0.00532211	0.324702	nuclear receptor subfamily 1 group D member 1 [Source:VGNC Symbol;Acc:VGNC:90869]
ENSSSCG00000022784	PLEKHO1	404.394	-0.609292	0.218816	-2.78449	0.00536112	0.324702	pleckstrin homology domain containing O1 [Source:VGNC Symbol;Acc:VGNC:91554]
ENSSSCG00000032164	PEA15	3865.27	-0.588745	0.211635	-2.7819	0.00540424	0.325591	proliferation and apoptosis adaptor protein 15 [Source:VGNC Symbol;Acc:VGNC:98181]
ENSSSCG00000006333	NUF2	2.71812	-4.75804	1.71122	-2.7805	0.00542756	NA	NUF2 component of NDC80 kinetochore complex [Source:VGNC Symbol;Acc:VGNC:90965]
ENSSSCG00000036724	CRYAB	96231.6	-0.909515	0.327928	-2.77352	0.00554531	0.327872	crystallin alpha B [Source:VGNC Symbol;Acc:VGNC:87013]
ENSSSCG00000027738	LRRFIP2	1992.58	-0.58518	0.211249	-2.77009	0.00560404	0.328972	LRR binding FLII interacting protein 2 [Source:VGNC Symbol;Acc:VGNC:89858]
ENSSSCG00000031598	CDADC1	580.691	-0.745621	0.269887	-2.76272	0.00573227	0.333098	cytidine and dCMP deaminase domain containing 1 [Source:VGNC Symbol;Acc:VGNC:86440]
ENSSSCG00000022845	PJA2	382.073	-0.675033	0.244457	-2.76136	0.00575617	0.333098	praja ring finger ubiquitin ligase 2 [Source:VGNC Symbol;Acc:VGNC:91470]
ENSSSCG00000010479	RBP4	40.8556	-0.813134	0.294502	-2.76105	0.00576162	0.333098	retinol binding protein 4 [Source:VGNC Symbol;Acc:VGNC:92164]
ENSSSCG00000035521	KLHL38	3517.46	0.704777	0.255447	2.759	0.00579788	0.333509	kelch like family member 38 [Source:VGNC Symbol;Acc:VGNC:89531]
ENSSSCG00000001550	ARMC12	104.005	-1.23855	0.449358	-2.75627	0.00584653	0.334138	armadillo repeat containing 12 [Source:VGNC Symbol;Acc:VGNC:85528]
ENSSSCG00000008228	GNLY	95.8705	1.13199	0.411176	2.75306	0.00590405	0.334138	granulysin [Source:VGNC Symbol;Acc:VGNC:102570]
ENSSSCG00000000808	SLC38A2	1375.72	-0.66865	0.243121	-2.75028	0.00595447	0.334138	solute carrier family 38 member 2 [Source:VGNC Symbol;Acc:VGNC:93094]
ENSSSCG00000004392	AMD1	667.069	-0.809709	0.294497	-2.74946	0.00596927	0.334138	adenosylmethionine decarboxylase 1 [Source:VGNC Symbol;Acc:VGNC:103024]
ENSSSCG00000038913	HERC4	186.442	-0.880374	0.320292	-2.74866	0.00598394	0.334138	HECT and RLD domain containing E3 ubiquitin protein ligase 4 [Source:VGNC Symbol;Acc:VGNC:107143]
ENSSSCG00000049025	PLEKHA3	40.7186	-0.652598	0.238161	-2.74016	0.00614098	0.339373	pleckstrin homology domain containing A3 [Source:NCBI gene (formerly Entrezgene);Acc:100154010]
ENSSSCG00000035791	SIX5	220.867	0.58743	0.214501	2.73859	0.00617038	0.339373	SIX homeobox 5 [Source:VGNC Symbol;Acc:VGNC:92896]
ENSSSCG00000020701	TTC9	3687.54	-0.761599	0.278558	-2.73407	0.00625558	0.339373	tetratricopeptide repeat domain 9 [Source:VGNC Symbol;Acc:VGNC:94560]
ENSSSCG00000017000	RANBP17	6.0755	-3.1969	1.17423	-2.72254	0.00647815	NA	RAN binding protein 17 [Source:VGNC Symbol;Acc:VGNC:92078]
ENSSSCG00000013393	SPON1	179.626	-1.10306	0.405281	-2.72171	0.00649459	0.348816	spondin 1 [Source:VGNC Symbol;Acc:VGNC:93415]
ENSSSCG00000045776	-	190.663	-0.631877	0.232277	-2.72036	0.00652106	0.348816	-
ENSSSCG00000032301	-	12.7434	3.00175	1.10589	2.71433	0.00664097	NA	-
ENSSSCG00000022592	FIBIN	98.2051	-0.725123	0.267986	-2.70582	0.00681356	0.354154	fin bud initiation factor homolog [Source:VGNC Symbol;Acc:VGNC:99750]
ENSSSCG00000003079	-	320.979	-0.834953	0.308693	-2.7048	0.00683449	0.354154	PVR cell adhesion molecule [Source:VGNC Symbol;Acc:VGNC:98546]
ENSSSCG00000033811	CBFB	416.708	-0.910131	0.336614	-2.70378	0.00685556	0.354154	core-binding factor subunit beta [Source:VGNC Symbol;Acc:VGNC:86221]
ENSSSCG00000017298	TANC2	113.425	0.654009	0.242406	2.69799	0.00697601	0.354908	tetratricopeptide repeat, ankyrin repeat and coiled-coil containing 2 [Source:VGNC Symbol;Acc:VGNC:93733]
ENSSSCG00000014221	LVRN	28.4883	-1.2863	0.477053	-2.69634	0.00701051	0.355085	laeverin [Source:VGNC Symbol;Acc:VGNC:89898]
ENSSSCG00000005057	FBXO34	117.547	-0.597186	0.221777	-2.69273	0.00708702	0.357379	F-box protein 34 [Source:VGNC Symbol;Acc:VGNC:88041]
ENSSSCG00000003451	PDPN	435.954	-0.608647	0.226877	-2.68271	0.00730274	0.361401	podoplanin [Source:VGNC Symbol;Acc:VGNC:91288]
ENSSSCG00000014041	MXD3	49.3849	0.643002	0.240308	2.67574	0.00745644	0.361931	MAX dimerization protein 3 [Source:VGNC Symbol;Acc:VGNC:100175]
ENSSSCG00000015099	BCL9L	3217.52	0.627748	0.234882	2.67262	0.00752623	0.361931	BCL9 like [Source:VGNC Symbol;Acc:VGNC:96568]
ENSSSCG00000001097	RIPOR2	337.761	0.8034	0.300724	2.67155	0.00755011	0.361931	RHO family interacting cell polarization regulator 2 [Source:VGNC Symbol;Acc:VGNC:92322]
ENSSSCG00000038089	COL18A1	360.898	0.646772	0.242311	2.66918	0.00760372	0.361931	collagen type XVIII alpha 1 chain [Source:VGNC Symbol;Acc:VGNC:86869]
ENSSSCG00000024045	CASTOR2	8347.89	0.614809	0.230734	2.66458	0.00770841	0.361931	cytosolic arginine sensor for mTORC1 subunit 2 [Source:HGNC Symbol;Acc:HGNC:37073]
ENSSSCG00000017747	RAB11FIP4	20.093	-1.08218	0.406302	-2.66347	0.00773383	0.361931	RAB11 family interacting protein 4 [Source:VGNC Symbol;Acc:VGNC:92041]
ENSSSCG00000021696	NRSN1	59.7707	-0.799118	0.300186	-2.66207	0.00776609	0.361931	neurensin 1 [Source:VGNC Symbol;Acc:VGNC:90902]
ENSSSCG00000038646	ENAH	629.283	-0.870447	0.327031	-2.66167	0.00777549	0.361931	ENAH actin regulator [Source:VGNC Symbol;Acc:VGNC:108271]
ENSSSCG00000021036	RAB3B	59.8889	-2.67482	1.00522	-2.66093	0.00779253	0.361931	RAB3B, member RAS onco family [Source:VGNC Symbol;Acc:VGNC:98265]
ENSSSCG00000004379	SOBP	199.855	0.619133	0.232741	2.66018	0.0078099	0.361931	sine oculis binding protein homolog [Source:VGNC Symbol;Acc:VGNC:93329]
ENSSSCG00000004241	GJA1	140.261	-0.805746	0.3032	-2.65747	0.00787287	0.361931	gap junction protein alpha 1 [Source:VGNC Symbol;Acc:VGNC:103098]
ENSSSCG00000013408	ADM	110.972	-1.00016	0.377206	-2.6515	0.00801348	0.363659	adrenomedullin [Source:VGNC Symbol;Acc:VGNC:85144]
ENSSSCG00000000499	BEST3	324.429	-0.784067	0.295988	-2.64899	0.00807338	0.363843	bestrophin 3 [Source:VGNC Symbol;Acc:VGNC:85805]
ENSSSCG00000008509	RASGRP3	762.196	0.589704	0.223632	2.63694	0.00836587	0.371179	RAS guanyl releasing protein 3 [Source:VGNC Symbol;Acc:VGNC:92115]
ENSSSCG00000016919	SETD9	45.6774	-0.75941	0.288967	-2.62802	0.0085883	0.376727	SET domain containing 9 [Source:VGNC Symbol;Acc:VGNC:92763]
ENSSSCG00000038948	ETS2	2571.1	-0.590073	0.224536	-2.62797	0.00858965	0.376727	ETS proto-onco 2, transcription factor [Source:VGNC Symbol;Acc:VGNC:87809]
ENSSSCG00000026991	LURAP1	29.4661	0.714585	0.272196	2.62526	0.00865833	0.37829	leucine rich adaptor protein 1 [Source:VGNC Symbol;Acc:VGNC:89895]
ENSSSCG00000037808	-	2990.24	0.845923	0.322698	2.62141	0.00875677	0.381136	-
ENSSSCG00000046645	-	17.7108	-1.03497	0.39517	-2.61906	0.00881726	NA	-
ENSSSCG00000029606	AOX1	21.837	-1.54823	0.592417	-2.6134	0.00896452	0.381628	aldehyde oxidase 1 [Source:VGNC Symbol;Acc:VGNC:108262]
ENSSSCG00000001993	TGM1	169.793	1.11419	0.427945	2.60358	0.00922567	0.38541	transglutaminase 1 [Source:VGNC Symbol;Acc:VGNC:93936]
ENSSSCG00000037527	CPLX1	12.7355	1.76746	0.679081	2.60273	0.00924858	NA	complexin 1 [Source:VGNC Symbol;Acc:VGNC:86943]
ENSSSCG00000011576	HRH1	127.673	-0.858048	0.329961	-2.60045	0.00931006	0.38541	histamine receptor H1 [Source:VGNC Symbol;Acc:VGNC:88973]
ENSSSCG00000008974	SDAD1	123.51	-0.648753	0.249687	-2.59826	0.00936969	0.38541	SDA1 domain containing 1 [Source:VGNC Symbol;Acc:VGNC:98961]
ENSSSCG00000023166	RNF227	33.2176	-0.787113	0.303151	-2.59644	0.00941965	0.38541	ring finger protein 227 [Source:VGNC Symbol;Acc:VGNC:99033]
ENSSSCG00000017993	NTN1	132.252	0.665218	0.256308	2.59538	0.00944856	0.38541	netrin 1 [Source:VGNC Symbol;Acc:VGNC:90931]
ENSSSCG00000022738	-	70.4394	-0.797238	0.307246	-2.59479	0.00946488	0.38541	-
ENSSSCG00000032715	CERS6	31.4121	-1.29056	0.497602	-2.59355	0.00949895	0.38541	ceramide synthase 6 [Source:VGNC Symbol;Acc:VGNC:96025]
ENSSSCG00000044335	-	79.9858	0.699379	0.269771	2.59249	0.00952835	0.38541	-
ENSSSCG00000031728	ABRA	7217.98	-1.13537	0.438431	-2.58961	0.00960842	0.386199	actin binding Rho activating protein [Source:VGNC Symbol;Acc:VGNC:84990]
ENSSSCG00000042233	-	13.2225	-1.55645	0.601353	-2.58824	0.00964668	NA	-
ENSSSCG00000034435	U1	14.1351	1.09773	0.424131	2.58819	0.00964814	NA	U1 spliceosomal RNA [Source:RFAM;Acc:RF00003]
ENSSSCG00000029886	LYVE1	67.4799	-0.980851	0.379671	-2.58343	0.00978243	0.386199	lymphatic vessel endothelial hyaluronan receptor 1 [Source:VGNC Symbol;Acc:VGNC:89922]
ENSSSCG00000015492	DARS2	51.3742	-0.787254	0.304963	-2.58147	0.00983799	0.386199	aspartyl-tRNA synthetase 2, mitochondrial [Source:VGNC Symbol;Acc:VGNC:87160]
ENSSSCG00000031692	-	870.295	0.611293	0.236847	2.58096	0.00985262	0.386199	-
ENSSSCG00000032777	CXCL9	16.234	-1.25231	0.485256	-2.58072	0.00985939	NA	C-X-C motif chemokine ligand 9 [Source:VGNC Symbol;Acc:VGNC:87107]
ENSSSCG00000015795	-	128.244	-0.602755	0.233856	-2.57747	0.00995272	0.386199	-
ENSSSCG00000022895	CRYBG3	205.439	0.635013	0.246969	2.57122	0.0101341	0.391874	crystallin beta-gamma domain containing 3 [Source:VGNC Symbol;Acc:VGNC:87020]
ENSSSCG00000011624	MCM2	37.866	0.733071	0.285232	2.57008	0.0101674	0.391874	minichromosome maintenance complex component 2 [Source:VGNC Symbol;Acc:VGNC:90073]
ENSSSCG00000010184	AGT	1109.01	-0.688028	0.268571	-2.5618	0.010413	0.395267	angiotensinogen [Source:VGNC Symbol;Acc:VGNC:85190]
ENSSSCG00000027846	RRP15	246.36	-0.602182	0.235071	-2.5617	0.0104161	0.395267	ribosomal RNA processing 15 homolog [Source:VGNC Symbol;Acc:VGNC:96036]
ENSSSCG00000009334	HSPH1	497.779	-1.14859	0.448956	-2.55836	0.0105167	0.395267	heat shock protein family H (Hsp110) member 1 [Source:NCBI gene (formerly Entrezgene);Acc:100048931]
ENSSSCG00000022689	GADD45B	555.648	-1.19465	0.467672	-2.55446	0.0106353	0.395267	growth arrest and DNA damage inducible beta [Source:VGNC Symbol;Acc:VGNC:88317]
ENSSSCG00000001695	VEGFA	830.447	-0.669498	0.262537	-2.55011	0.010769	0.396338	vascular endothelial growth factor A [Source:VGNC Symbol;Acc:VGNC:94815]
ENSSSCG00000007198	ANGPT4	57.3867	0.602229	0.236515	2.54626	0.0108883	0.39693	angiopoietin 4 [Source:VGNC Symbol;Acc:VGNC:96342]
ENSSSCG00000039506	MYL6	9167.84	-0.629528	0.247914	-2.5393	0.0111073	0.399874	myosin light chain 6 [Source:NCBI gene (formerly Entrezgene);Acc:396807]
ENSSSCG00000016956	MAST4	839.45	-0.677925	0.267184	-2.5373	0.0111712	0.399874	microtubule associated serine/threonine kinase family member 4 [Source:VGNC Symbol;Acc:VGNC:90037]
ENSSSCG00000005673	IER5L	40.3606	0.596704	0.235194	2.53707	0.0111784	0.399874	immediate early response 5 like [Source:VGNC Symbol;Acc:VGNC:89029]
ENSSSCG00000037652	-	47.3796	-1.37901	0.543998	-2.53495	0.0112463	0.401048	-
ENSSSCG00000013411	WEE1	89.0999	-0.614239	0.242713	-2.53072	0.0113829	0.402162	WEE1 G2 checkpoint kinase [Source:VGNC Symbol;Acc:VGNC:104095]
ENSSSCG00000022961	CLMP	28.2011	-1.03143	0.408095	-2.52742	0.0114906	0.403474	CXADR like membrane protein [Source:VGNC Symbol;Acc:VGNC:86770]
ENSSSCG00000024299	SCN3B	51.8299	1.56116	0.620213	2.51713	0.0118315	0.408355	sodium voltage-gated channel beta subunit 3 [Source:VGNC Symbol;Acc:VGNC:92634]
ENSSSCG00000038522	FAM162B	14.4922	-1.13492	0.452223	-2.50964	0.0120853	NA	family with sequence similarity 162 member B [Source:VGNC Symbol;Acc:VGNC:87919]
ENSSSCG00000024180	ACBD3	214.897	-0.696267	0.278214	-2.50264	0.0123272	0.421224	acyl-CoA binding domain containing 3 [Source:VGNC Symbol;Acc:VGNC:95641]
ENSSSCG00000031799	TMEM139	67.2487	1.04168	0.418359	2.48991	0.0127776	0.424555	transmembrane protein 139 [Source:VGNC Symbol;Acc:VGNC:94087]
ENSSSCG00000007336	NNAT	166.378	0.940631	0.37838	2.48594	0.0129209	0.426046	neuronatin [Source:NCBI gene (formerly Entrezgene);Acc:449004]
ENSSSCG00000050998	-	295.699	-0.697488	0.280711	-2.48472	0.0129653	0.426046	-
ENSSSCG00000034615	TNFAIP8L1	63.1618	0.666428	0.268247	2.48438	0.0129778	0.426046	TNF alpha induced protein 8 like 1 [Source:VGNC Symbol;Acc:VGNC:94254]
ENSSSCG00000009717	CBR4	92.6549	-0.602621	0.242595	-2.48406	0.0129894	0.426046	carbonyl reductase 4 [Source:VGNC Symbol;Acc:VGNC:86229]
ENSSSCG00000044397	-	268.146	-0.756207	0.305175	-2.47794	0.0132142	0.428507	-
ENSSSCG00000002267	RGMA	1285.23	0.681506	0.275305	2.47545	0.0133067	0.430113	repulsive guidance molecule BMP co-receptor a [Source:VGNC Symbol;Acc:VGNC:92254]
ENSSSCG00000032903	FAAP20	9.32555	2.38117	0.962727	2.47336	0.0133848	NA	FA core complex associated protein 20 [Source:HGNC Symbol;Acc:HGNC:26428]
ENSSSCG00000044418	-	6.81848	1.93193	0.782956	2.46748	0.0136067	NA	-
ENSSSCG00000017448	KRT14	69.8421	0.856547	0.347516	2.46477	0.0137101	0.431184	keratin 14 [Source:HGNC Symbol;Acc:HGNC:6416]
ENSSSCG00000002993	CYP2A19	44.4419	-1.5473	0.627995	-2.46387	0.0137446	0.431184	cytochrome P450 family 2 subfamily A member 19 [Source:VGNC Symbol;Acc:VGNC:103350]
ENSSSCG00000007866	TMC7	51.6026	-0.919027	0.373018	-2.46376	0.0137488	0.431184	transmembrane channel like 7 [Source:VGNC Symbol;Acc:VGNC:94044]
ENSSSCG00000048443	APLN	78.7367	0.955231	0.387895	2.4626	0.0137933	0.431398	apelin [Source:HGNC Symbol;Acc:HGNC:16665]
ENSSSCG00000015037	IL18	31.1408	-1.34445	0.548836	-2.44963	0.0143002	0.438859	interleukin 18 [Source:NCBI gene (formerly Entrezgene);Acc:397057]
ENSSSCG00000009040	SMAD1	545.017	-0.77079	0.315259	-2.44494	0.0144875	0.439166	SMAD family member 1 [Source:VGNC Symbol;Acc:VGNC:93216]
ENSSSCG00000010461	ANKRD1	10559.8	-1.28998	0.527799	-2.44407	0.0145227	0.439166	ankyrin repeat domain 1 [Source:VGNC Symbol;Acc:VGNC:85321]
ENSSSCG00000009716	SH3RF1	92.6574	0.691227	0.28343	2.43879	0.0147365	0.44269	SH3 domain containing ring finger 1 [Source:VGNC Symbol;Acc:VGNC:98316]
ENSSSCG00000011630	ACKR4	9.11703	-1.47931	0.6074	-2.43548	0.0148721	NA	atypical chemokine receptor 4 [Source:VGNC Symbol;Acc:VGNC:85013]
ENSSSCG00000017741	TEFM	74.7212	-0.660548	0.271267	-2.43505	0.0148897	0.444264	transcription elongation factor, mitochondrial [Source:VGNC Symbol;Acc:VGNC:93865]
ENSSSCG00000040162	NUPR1	231.294	-0.704678	0.289531	-2.43386	0.0149388	0.444264	nuclear protein 1, transcriptional regulator [Source:VGNC Symbol;Acc:VGNC:90989]
ENSSSCG00000038144	-	1930.41	-1.13618	0.468036	-2.42755	0.0152013	0.448478	-
ENSSSCG00000011000	DNAJA1	1089.33	-1.01644	0.419076	-2.42544	0.0152899	0.449931	DnaJ heat shock protein family (Hsp40) member A1 [Source:VGNC Symbol;Acc:VGNC:108270]
ENSSSCG00000004013	SMOC2	192.37	0.670286	0.277095	2.41898	0.0155642	0.452779	SPARC related modular calcium binding 2 [Source:VGNC Symbol;Acc:VGNC:93260]
ENSSSCG00000039715	FAHD1	56.0924	-0.866033	0.358597	-2.41506	0.0157326	0.452808	fumarylacetoacetate hydrolase domain containing 1 [Source:HGNC Symbol;Acc:HGNC:14169]
ENSSSCG00000016056	GLS	180.108	-0.71342	0.296457	-2.40649	0.0161066	0.456686	glutaminase [Source:VGNC Symbol;Acc:VGNC:96325]
ENSSSCG00000020439	RNaseP_nuc	69.2503	1.25532	0.522039	2.40465	0.016188	0.456686	Nuclear RNase P [Source:RFAM;Acc:RF00009]
ENSSSCG00000001573	PIM1	359.82	-0.845575	0.351752	-2.4039	0.0162214	0.456686	Pim-1 proto-oncogene, serine/threonine kinase [Source:HGNC Symbol;Acc:HGNC:8986]
ENSSSCG00000003230	-	334.033	1.85826	0.774014	2.40081	0.016359	0.456686	claudin domain containing 2 [Source:VGNC Symbol;Acc:VGNC:86743]
ENSSSCG00000046026	-	24.74	-1.79377	0.747192	-2.40068	0.0163648	0.456686	-
ENSSSCG00000034993	NREP	1588.21	0.704222	0.293531	2.39914	0.0164336	0.456686	neuronal reration related protein [Source:VGNC Symbol;Acc:VGNC:107161]
ENSSSCG00000038255	ART1	1609.8	-0.611212	0.255321	-2.39389	0.0166706	0.459896	ADP-ribosyltransferase 1 [Source:VGNC Symbol;Acc:VGNC:85551]
ENSSSCG00000023133	OSBPL6	267.897	0.99245	0.414661	2.3934	0.0166931	0.459896	oxysterol binding protein like 6 [Source:VGNC Symbol;Acc:VGNC:95807]
ENSSSCG00000035537	RUNX1	262.825	-0.943195	0.394603	-2.39024	0.0168374	0.459896	RUNX family transcription factor 1 [Source:VGNC Symbol;Acc:VGNC:92516]
ENSSSCG00000020878	HNRNPLL	273.114	-0.652825	0.273312	-2.38857	0.0169142	0.459896	heteroous nuclear ribonucleoprotein L like [Source:VGNC Symbol;Acc:VGNC:88923]
ENSSSCG00000014156	ARRDC3	401.36	-0.915662	0.383899	-2.38516	0.0170717	0.461068	arrestin domain containing 3 [Source:VGNC Symbol;Acc:VGNC:85546]
ENSSSCG00000021161	CKS2	97.3788	-0.881448	0.369711	-2.38416	0.0171184	0.461068	CDC28 protein kinase regulatory subunit 2 [Source:VGNC Symbol;Acc:VGNC:103924]
ENSSSCG00000031359	MT4	13.6775	1.89632	0.796175	2.38179	0.0172288	NA	metallothionein 4 [Source:VGNC Symbol;Acc:VGNC:90433]
ENSSSCG00000001849	ANPEP	173.132	-0.763249	0.321017	-2.37759	0.017426	0.462909	alanyl aminopeptidase, membrane [Source:VGNC Symbol;Acc:VGNC:85362]
ENSSSCG00000010992	AQP7	195.168	-0.649484	0.27349	-2.3748	0.0175585	0.463637	aquaporin 7 [Source:NCBI gene (formerly Entrezgene);Acc:100126283]
ENSSSCG00000005465	SUSD1	121.383	0.971975	0.409428	2.37399	0.0175972	0.463637	sushi domain containing 1 [Source:VGNC Symbol;Acc:VGNC:93633]
ENSSSCG00000050540	-	14.6388	1.24567	0.524847	2.37339	0.0176255	NA	-
ENSSSCG00000013351	NAV2	98.452	1.19608	0.505367	2.36675	0.0179451	0.464218	neuron navigator 2 [Source:VGNC Symbol;Acc:VGNC:90588]
ENSSSCG00000021640	ZNF879	11.1772	1.3853	0.586652	2.36136	0.0182079	NA	zinc finger protein 879 [Source:HGNC Symbol;Acc:HGNC:37273]
ENSSSCG00000009123	CAMK2D	2358.84	-0.58949	0.249937	-2.35855	0.0183463	0.469174	calcium/calmodulin dependent protein kinase II delta [Source:VGNC Symbol;Acc:VGNC:97911]
ENSSSCG00000029687	PGAP4	558.017	0.587807	0.249531	2.35565	0.0184905	0.469663	post-GPI attachment to proteins GalNAc transferase 4 [Source:VGNC Symbol;Acc:VGNC:91344]
ENSSSCG00000050408	PSORS1C2	54.9206	0.639089	0.27133	2.35539	0.018503	0.469663	psoriasis susceptibility 1 candidate 2 [Source:NCBI gene (formerly Entrezgene);Acc:396560]
ENSSSCG00000002388	ESRRB	139.956	-0.837091	0.355397	-2.35537	0.0185042	0.469663	estrogen related receptor beta [Source:VGNC Symbol;Acc:VGNC:87794]
ENSSSCG00000013433	ADAMTSL5	112.301	0.598489	0.254632	2.35041	0.0187529	0.472417	ADAMTS like 5 [Source:VGNC Symbol;Acc:VGNC:85094]
ENSSSCG00000040100	-	142.583	0.647687	0.276454	2.34284	0.0191378	0.472417	inositol-trisphosphate 3-kinase B [Source:VGNC Symbol;Acc:VGNC:99718]
ENSSSCG00000033213	LYRM7	103.795	0.903343	0.385878	2.34101	0.0192318	0.472417	LYR motif containing 7 [Source:VGNC Symbol;Acc:VGNC:89916]
ENSSSCG00000032747	-	267.251	-0.698397	0.2984	-2.34048	0.0192592	0.472417	glutamyl-tRNA amidotransferase subunit C [Source:VGNC Symbol;Acc:VGNC:103948]
ENSSSCG00000015246	ST14	25.1582	1.33235	0.569585	2.33916	0.0193271	0.472417	ST14 transmembrane serine protease matriptase [Source:VGNC Symbol;Acc:VGNC:93500]
ENSSSCG00000013273	CHST1	23.1696	1.0486	0.448411	2.33847	0.0193628	0.472417	carbohydrate sulfotransferase 1 [Source:VGNC Symbol;Acc:VGNC:86673]
ENSSSCG00000007797	ITGAL	126.218	0.740369	0.316699	2.33777	0.0193993	0.472417	integrin subunit alpha L [Source:VGNC Symbol;Acc:VGNC:89240]
ENSSSCG00000011208	ZNF385D	40.4964	-0.979655	0.41966	-2.3344	0.0195745	0.472417	zinc finger protein 385D [Source:VGNC Symbol;Acc:VGNC:95234]
ENSSSCG00000008368	UGP2	4038.62	-0.592787	0.253994	-2.33386	0.0196032	0.472417	UDP-glucose pyrophosphorylase 2 [Source:VGNC Symbol;Acc:VGNC:98400]
ENSSSCG00000007542	PRKAR1B	24.9121	0.89881	0.385323	2.33262	0.0196683	0.47299	protein kinase cAMP-dependent type I regulatory subunit beta [Source:VGNC Symbol;Acc:VGNC:91803]
ENSSSCG00000034015	XIRP1	27601.7	-1.17594	0.50529	-2.32725	0.0199518	0.477198	xin actin binding repeat containing 1 [Source:NCBI gene (formerly Entrezgene);Acc:100134978]
ENSSSCG00000023031	TNNT2	298.889	1.38486	0.595261	2.32648	0.0199929	0.477198	troponin T2, cardiac type [Source:VGNC Symbol;Acc:VGNC:95549]
ENSSSCG00000031152	-	77.2399	-0.662001	0.284754	-2.32481	0.0200819	0.477877	-
ENSSSCG00000027404	UNC93A	18.1189	-1.56451	0.67356	-2.32275	0.0201924	NA	unc-93 homolog A [Source:VGNC Symbol;Acc:VGNC:94711]
ENSSSCG00000006202	CSPP1	51.2314	-0.802058	0.345325	-2.32262	0.0201995	0.478723	centrosome and spindle pole associated protein 1 [Source:VGNC Symbol;Acc:VGNC:87045]
ENSSSCG00000028944	-	6.37064	1.39806	0.603226	2.31765	0.0204685	NA	-
ENSSSCG00000034995	Metazoa_SRP	375.783	1.04366	0.450773	2.31527	0.0205984	0.484168	Metazoan signal recognition particle RNA [Source:RFAM;Acc:RF00017]
ENSSSCG00000048033	-	11.9009	-1.93027	0.836029	-2.30885	0.0209517	NA	-
ENSSSCG00000002916	APLP1	54.3165	0.769983	0.33353	2.30859	0.0209665	0.486739	amyloid beta like protein 1 [Source:VGNC Symbol;Acc:VGNC:85413]
ENSSSCG00000027801	VTN	26.7905	0.724801	0.314054	2.30789	0.0210054	0.486739	vitronectin [Source:VGNC Symbol;Acc:VGNC:98411]
ENSSSCG00000004238	HSF2	332.526	-0.648547	0.281721	-2.30209	0.0213302	0.492272	heat shock transcription factor 2 [Source:VGNC Symbol;Acc:VGNC:88994]
ENSSSCG00000045345	-	4.20641	-3.73615	1.62554	-2.29841	0.0215385	NA	-
ENSSSCG00000023584	-	10.8475	2.05468	0.89685	2.29099	0.0219638	NA	-
ENSSSCG00000042640	-	392.213	0.623428	0.272197	2.29036	0.0220005	0.50368	-
ENSSSCG00000012608	ZBTB33	25.3356	-0.709335	0.31098	-2.28097	0.0225502	0.507025	zinc finger and BTB domain containing 33 [Source:VGNC Symbol;Acc:VGNC:95069]
ENSSSCG00000002651	-	10.9201	1.00513	0.44104	2.27901	0.0226665	NA	chromatin licensing and DNA replication factor 1 [Source:VGNC Symbol;Acc:VGNC:86524]
ENSSSCG00000038853	GPR137B	19.1127	-0.888389	0.390312	-2.2761	0.0228399	0.50864	G protein-coupled receptor 137B [Source:VGNC Symbol;Acc:VGNC:88601]
ENSSSCG00000050649	-	48238.6	-1.182	0.519748	-2.27417	0.0229557	0.50864	-
ENSSSCG00000012437	ATP7A	72.4554	-0.82838	0.364969	-2.26973	0.0232242	0.50864	ATPase copper transporting alpha [Source:VGNC Symbol;Acc:VGNC:85678]
ENSSSCG00000024096	RIPK2	79.1429	-0.645498	0.284748	-2.26691	0.0233959	0.50864	receptor interacting serine/threonine kinase 2 [Source:VGNC Symbol;Acc:VGNC:98848]
ENSSSCG00000040535	-	209.72	0.624638	0.276291	2.2608	0.0237716	0.50864	-
ENSSSCG00000001991	DHRS1	1310.49	-0.772862	0.342348	-2.25753	0.0239748	0.50864	dehydrogenase/reductase 1 [Source:VGNC Symbol;Acc:VGNC:87281]
ENSSSCG00000046117	-	3.55268	-3.32908	1.47575	-2.25585	0.0240801	NA	-
ENSSSCG00000014921	PRSS23	2294.48	-0.658959	0.292119	-2.25579	0.0240837	0.50864	serine protease 23 [Source:VGNC Symbol;Acc:VGNC:91880]
ENSSSCG00000013248	LRP4	237.104	0.655235	0.29047	2.25577	0.0240849	0.50864	LDL receptor related protein 4 [Source:VGNC Symbol;Acc:VGNC:89820]
ENSSSCG00000031819	TP53I11	169.711	0.609229	0.270115	2.25544	0.0241058	0.50864	tumor protein p53 inducible protein 11 [Source:VGNC Symbol;Acc:VGNC:94326]
ENSSSCG00000035805	DLK1	55.8456	1.10659	0.4907	2.25512	0.0241256	0.50864	delta like non-canonical Notch ligand 1 [Source:VGNC Symbol;Acc:VGNC:87333]
ENSSSCG00000031147	ACAP2	37.6829	-0.697925	0.309817	-2.2527	0.024278	0.50864	ArfGAP with coiled-coil, ankyrin repeat and PH domains 2 [Source:VGNC Symbol;Acc:VGNC:85002]
ENSSSCG00000030877	FRMPD4	4.90277	2.71296	1.20496	2.25149	0.0243547	NA	FERM and PDZ domain containing 4 [Source:VGNC Symbol;Acc:VGNC:88243]
ENSSSCG00000046945	-	390.211	-0.656669	0.291811	-2.25032	0.0244284	0.50864	-
ENSSSCG00000016646	-	1226.34	-0.669305	0.297447	-2.25017	0.0244384	0.50864	interferon related developmental regulator 1 [Source:NCBI gene (formerly Entrezgene);Acc:493185]
ENSSSCG00000034972	CNIH3	16.0525	-0.88724	0.394536	-2.24882	0.024524	NA	cornichon family AMPA receptor auxiliary protein 3 [Source:VGNC Symbol;Acc:VGNC:108266]
ENSSSCG00000011046	ITGA8	49.0633	-0.683932	0.304781	-2.24401	0.024832	0.510326	integrin subunit alpha 8 [Source:VGNC Symbol;Acc:VGNC:96379]
ENSSSCG00000002930	ZNF260	16.1506	1.02184	0.45616	2.2401	0.0250845	NA	zinc finger protein 260 [Source:VGNC Symbol;Acc:VGNC:98750]
ENSSSCG00000038366	RAP2B	40.7418	0.605634	0.270599	2.23812	0.0252133	0.515387	RAP2B, member of RAS onco family [Source:VGNC Symbol;Acc:VGNC:92089]
ENSSSCG00000010199	RET	294.787	0.603557	0.270141	2.23423	0.0254681	0.517652	ret proto-onco [Source:VGNC Symbol;Acc:VGNC:92220]
ENSSSCG00000034914	-	116.661	-3.17496	1.42159	-2.23339	0.0255233	0.517652	CD163 molecule-like 1 [Source:NCBI gene (formerly Entrezgene);Acc:100144477]
ENSSSCG00000044553	DDIT3	105.581	-0.750136	0.335935	-2.23298	0.0255502	0.517652	DNA damage inducible transcript 3 [Source:NCBI gene (formerly Entrezgene);Acc:100240743]
ENSSSCG00000009789	HCAR1	8.72564	-1.7153	0.769308	-2.22967	0.0257695	NA	hydroxycarboxylic acid receptor 1 [Source:VGNC Symbol;Acc:VGNC:88797]
ENSSSCG00000017601	TOM1L1	71.5361	-0.851248	0.38189	-2.22904	0.0258112	0.519199	target of myb1 like 1 membrane trafficking protein [Source:VGNC Symbol;Acc:VGNC:94302]
ENSSSCG00000028420	EIF4E	858.949	-0.619297	0.278113	-2.22678	0.0259619	0.519199	eukaryotic translation initiation factor 4E [Source:VGNC Symbol;Acc:VGNC:87626]
ENSSSCG00000038701	EFNA2	12.9779	0.978592	0.439616	2.22601	0.0260133	NA	ephrin A2 [Source:VGNC Symbol;Acc:VGNC:87573]
ENSSSCG00000042327	OVOL3	21.1259	0.827086	0.371601	2.22574	0.0260318	0.519199	ovo like zinc finger 3 [Source:HGNC Symbol;Acc:HGNC:14186]
ENSSSCG00000033849	CD37	58.2949	0.689005	0.310044	2.22228	0.0262641	0.520744	CD37 molecule [Source:VGNC Symbol;Acc:VGNC:86411]
ENSSSCG00000015334	PDK4	5360.76	-1.21136	0.545207	-2.22184	0.0262942	0.520744	pyruvate dehydrogenase kinase 4 [Source:VGNC Symbol;Acc:VGNC:91280]
ENSSSCG00000030626	ALDH1L1	51.524	-1.49588	0.674076	-2.21916	0.0264759	0.522534	aldehyde dehydrogenase 1 family member L1 [Source:VGNC Symbol;Acc:VGNC:97881]
ENSSSCG00000034284	LAIR1	64.5501	0.86408	0.38959	2.21792	0.0265603	0.522556	leukocyte associated immunoglobulin like receptor 1 [Source:HGNC Symbol;Acc:HGNC:6477]
ENSSSCG00000022933	EFR3B	48.6239	0.745511	0.336546	2.21518	0.0267475	0.522556	EFR3 homolog B [Source:VGNC Symbol;Acc:VGNC:87580]
ENSSSCG00000046556	-	38.7407	1.04695	0.473282	2.2121	0.0269595	0.522556	-
ENSSSCG00000001836	RLBP1	745.602	-1.0985	0.496668	-2.21174	0.0269844	0.522556	retinaldehyde binding protein 1 [Source:VGNC Symbol;Acc:VGNC:92327]
ENSSSCG00000000207	-	1113.2	-1.67088	0.755467	-2.21172	0.026986	0.522556	-
ENSSSCG00000007944	-	102.813	0.596859	0.270153	2.20933	0.0271515	0.522556	-
ENSSSCG00000041264	-	13.1826	0.817985	0.371673	2.20082	0.0277489	NA	-
ENSSSCG00000007603	NPTX2	24.6357	1.13777	0.517523	2.19848	0.0279146	0.525333	neuronal pentraxin 2 [Source:VGNC Symbol;Acc:VGNC:90863]
ENSSSCG00000017723	CCL2	52.7586	0.74057	0.337858	2.19196	0.0283826	0.525333	chemokine (C-C motif) ligand 2 [Source:NCBI gene (formerly Entrezgene);Acc:397422]
ENSSSCG00000034044	RASD1	34.1203	1.27759	0.583196	2.19068	0.0284753	0.525333	ras related dexamethasone induced 1 [Source:VGNC Symbol;Acc:VGNC:92107]
ENSSSCG00000002258	KLHL25	122.975	0.709173	0.324238	2.1872	0.0287278	0.526998	kelch like family member 25 [Source:HGNC Symbol;Acc:HGNC:25732]
ENSSSCG00000015866	FMNL2	29.5545	-0.652173	0.298428	-2.18536	0.0288625	0.528623	formin like 2 [Source:VGNC Symbol;Acc:VGNC:95879]
ENSSSCG00000032377	RALGAPA1	45.2029	-0.735565	0.336819	-2.18386	0.0289727	0.529793	Ral GTPase activating protein catalytic subunit alpha 1 [Source:VGNC Symbol;Acc:VGNC:92071]
ENSSSCG00000029593	FOXN2	47.2218	0.778877	0.357555	2.17834	0.0293806	0.531573	forkhead box N2 [Source:VGNC Symbol;Acc:VGNC:88219]
ENSSSCG00000002814	ADGRG3	7.91896	1.87994	0.863495	2.17713	0.0294709	NA	adhesion G protein-coupled receptor G3 [Source:VGNC Symbol;Acc:VGNC:85131]
ENSSSCG00000014039	RGS14	109.822	0.780808	0.358681	2.17689	0.029489	0.531573	regulator of G protein signaling 14 [Source:VGNC Symbol;Acc:VGNC:92261]
ENSSSCG00000012525	BEX1	43.0954	0.622103	0.286027	2.17498	0.0296318	0.531573	brain expressed, X-linked 1 [Source:NCBI gene (formerly Entrezgene);Acc:100513130]
ENSSSCG00000039862	TRIB3	16.3417	-1.41021	0.64849	-2.1746	0.0296601	NA	tribbles pseudokinase 3 [Source:VGNC Symbol;Acc:VGNC:95791]
ENSSSCG00000008649	SOX11	29.1876	0.662945	0.30509	2.17295	0.0297843	0.531573	SRY-box transcription factor 11 [Source:VGNC Symbol;Acc:VGNC:93351]
ENSSSCG00000017791	-	181.397	0.614807	0.283493	2.16869	0.0301063	0.531573	slingshot protein phosphatase 2 [Source:VGNC Symbol;Acc:VGNC:93486]
ENSSSCG00000003147	CA11	56.0533	0.604323	0.279055	2.16561	0.0303412	0.531573	carbonic anhydrase 11 [Source:VGNC Symbol;Acc:VGNC:96933]
ENSSSCG00000038618	RFLNB	72.859	0.629591	0.290778	2.16519	0.0303729	0.531573	refilin B [Source:VGNC Symbol;Acc:VGNC:92239]
ENSSSCG00000037284	CCDC85C	211.073	0.585676	0.270794	2.16281	0.0305561	0.531573	coiled-coil domain containing 85C [Source:VGNC Symbol;Acc:VGNC:86322]
ENSSSCG00000010478	FFAR4	5.62359	-2.48091	1.14759	-2.16184	0.0306305	NA	free fatty acid receptor 4 [Source:VGNC Symbol;Acc:VGNC:107392]
ENSSSCG00000046747	-	7.92399	-1.21389	0.566015	-2.14463	0.0319828	NA	-
ENSSSCG00000012132	ASB9	19.4962	-0.853763	0.399395	-2.13764	0.0325458	0.544112	ankyrin repeat and SOCS box containing 9 [Source:VGNC Symbol;Acc:VGNC:85568]
ENSSSCG00000020912	HECTD2	10.9785	-1.32954	0.622178	-2.13691	0.0326051	NA	HECT domain E3 ubiquitin protein ligase 2 [Source:VGNC Symbol;Acc:VGNC:88833]
ENSSSCG00000022993	TBC1D8B	13.5616	-0.758644	0.355434	-2.13441	0.032809	NA	TBC1 domain family member 8B [Source:VGNC Symbol;Acc:VGNC:93780]
ENSSSCG00000009578	-	68.7021	-0.669124	0.314295	-2.12897	0.0332567	0.544591	cyclin dependent kinase 20 [Source:NCBI gene (formerly Entrezgene);Acc:100157041]
ENSSSCG00000034618	ZMYM6	61.9378	-0.590686	0.277677	-2.12724	0.0334003	0.544591	zinc finger MYM-type containing 6 [Source:VGNC Symbol;Acc:VGNC:95185]
ENSSSCG00000014840	P4HA3	21.9456	1.00788	0.473804	2.12722	0.0334019	0.544591	prolyl 4-hydroxylase subunit alpha 3 [Source:VGNC Symbol;Acc:VGNC:91134]
ENSSSCG00000042694	-	17.9515	-0.857346	0.403042	-2.12719	0.0334045	NA	-
ENSSSCG00000003214	KCNC3	20.3432	-0.933458	0.439051	-2.12608	0.0334964	0.544591	potassium voltage-gated channel subfamily C member 3 [Source:VGNC Symbol;Acc:VGNC:89334]
ENSSSCG00000004647	DTWD1	62.5223	-0.595896	0.280551	-2.12402	0.0336682	0.544591	DTW domain containing 1 [Source:VGNC Symbol;Acc:VGNC:87464]
ENSSSCG00000008762	STIM2	114.231	-0.590673	0.278315	-2.12231	0.0338114	0.544591	stromal interaction molecule 2 [Source:VGNC Symbol;Acc:VGNC:98967]
ENSSSCG00000011683	PAQR9	286.569	-0.59274	0.27961	-2.11988	0.0340161	0.544591	progestin and adipoQ receptor family member 9 [Source:HGNC Symbol;Acc:HGNC:30131]
ENSSSCG00000039442	BMP2	12.5949	0.98598	0.467725	2.10803	0.0350282	NA	bone morphotic protein 2 [Source:VGNC Symbol;Acc:VGNC:95488]
ENSSSCG00000025403	-	10.9296	0.812539	0.386254	2.10364	0.03541	NA	-
ENSSSCG00000000151	-	6.92176	-1.93954	0.923057	-2.10122	0.0356219	NA	-
ENSSSCG00000014843	CHRDL2	28.0373	0.916986	0.436452	2.101	0.0356408	0.553197	chordin like 2 [Source:VGNC Symbol;Acc:VGNC:86663]
ENSSSCG00000023181	ZNF385B	67.853	-0.649348	0.309391	-2.0988	0.0358348	0.553197	zinc finger protein 385B [Source:VGNC Symbol;Acc:VGNC:98425]
ENSSSCG00000008866	GUCY1A1	24.9701	0.788947	0.376868	2.09343	0.0363107	0.553197	guanylate cyclase 1 soluble subunit alpha 1 [Source:VGNC Symbol;Acc:VGNC:88750]
ENSSSCG00000037567	-	24.8918	1.18324	0.565819	2.0912	0.0365102	0.553197	-
ENSSSCG00000037066	GADD45A	316.44	-1.05516	0.504739	-2.0905	0.0365727	0.553197	growth arrest and DNA damage inducible alpha [Source:VGNC Symbol;Acc:VGNC:88316]
ENSSSCG00000027301	-	49.5993	-0.621508	0.29736	-2.09009	0.0366101	0.553197	-
ENSSSCG00000032140	U3	7.4515	-1.26256	0.604137	-2.08986	0.0366301	NA	Small nucleolar RNA U3 [Source:RFAM;Acc:RF00012]
ENSSSCG00000001434	EGFL8	14.4084	1.28798	0.61718	2.08688	0.0368993	NA	EGF like domain multiple 8 [Source:VGNC Symbol;Acc:VGNC:87585]
ENSSSCG00000012126	GPM6B	41.2589	-0.694311	0.33283	-2.08608	0.0369713	0.553197	glycoprotein M6B [Source:VGNC Symbol;Acc:VGNC:103953]
ENSSSCG00000038491	MEX3B	12.0891	0.738529	0.3542	2.08507	0.0370634	NA	mex-3 RNA binding family member B [Source:VGNC Symbol;Acc:VGNC:90169]
ENSSSCG00000028282	SLC1A4	309.24	0.744191	0.357312	2.08275	0.0372744	0.553197	solute carrier family 1 member 4 [Source:VGNC Symbol;Acc:VGNC:92966]
ENSSSCG00000007926	SEC14L5	35.9926	-1.43164	0.687431	-2.0826	0.037288	0.553197	SEC14 like lipid binding 5 [Source:VGNC Symbol;Acc:VGNC:92670]
ENSSSCG00000031954	SLC39A10	72.7207	-0.643924	0.309568	-2.08007	0.0375187	0.553197	solute carrier family 39 member 10 [Source:VGNC Symbol;Acc:VGNC:95952]
ENSSSCG00000021238	STX1B	27.3087	0.680981	0.327556	2.07898	0.0376193	0.553197	syntaxin 1B [Source:VGNC Symbol;Acc:VGNC:98352]
ENSSSCG00000035818	FHIT	27.4279	-0.729837	0.351675	-2.07532	0.037957	0.55423	fragile histidine triad diadenosine triphosphatase [Source:HGNC Symbol;Acc:HGNC:3701]
ENSSSCG00000030325	C1QTNF6	168.917	0.687029	0.331051	2.0753	0.037959	0.55423	C1q and TNF related 6 [Source:VGNC Symbol;Acc:VGNC:85985]
ENSSSCG00000042203	-	318.253	-0.678204	0.327235	-2.07253	0.0382164	0.554257	-
ENSSSCG00000036403	FAM180A	57.869	-0.733891	0.354427	-2.07064	0.0383924	0.554257	family with sequence similarity 180 member A [Source:VGNC Symbol;Acc:VGNC:87934]
ENSSSCG00000016555	CPA4	14.0395	-1.77751	0.859729	-2.06753	0.0386845	NA	carboxypeptidase A4 [Source:VGNC Symbol;Acc:VGNC:103931]
ENSSSCG00000003788	PTGER3	4.67793	-2.55367	1.23861	-2.06172	0.0392344	NA	prostaglandin E receptor 3 [Source:VGNC Symbol;Acc:VGNC:98225]
ENSSSCG00000032157	GVQW3	7.83465	0.931295	0.452125	2.05982	0.0394158	NA	GVQW motif containing 3 [Source:VGNC Symbol;Acc:VGNC:88755]
ENSSSCG00000016557	CPA1	25.8819	-0.692889	0.336988	-2.05612	0.0397707	0.55973	carboxypeptidase A1 [Source:VGNC Symbol;Acc:VGNC:86930]
ENSSSCG00000022101	BRCA1	71.3804	-0.735198	0.357575	-2.05607	0.039776	0.55973	BRCA1 DNA repair associated [Source:VGNC Symbol;Acc:VGNC:85869]
ENSSSCG00000022395	SLC25A35	19.9233	-0.84204	0.409887	-2.05432	0.0399444	0.55973	solute carrier family 25 member 35 [Source:VGNC Symbol;Acc:VGNC:93011]
ENSSSCG00000038779	MACIR	11.1374	0.805249	0.392304	2.05261	0.0401101	NA	macrophage immunometabolism regulator [Source:VGNC Symbol;Acc:VGNC:89936]
ENSSSCG00000030278	MLLT11	377.701	-0.688639	0.335498	-2.05259	0.0401125	0.55973	MLLT11 transcription factor 7 cofactor [Source:VGNC Symbol;Acc:VGNC:96591]
ENSSSCG00000009050	INPP4B	89.7146	-0.673066	0.32799	-2.05209	0.0401608	0.55973	inositol polyphosphate-4-phosphatase type II B [Source:VGNC Symbol;Acc:VGNC:89141]
ENSSSCG00000017861	ASPA	66.4104	-1.20444	0.587032	-2.05175	0.0401938	0.55973	aspartoacylase [Source:VGNC Symbol;Acc:VGNC:85582]
ENSSSCG00000028341	-	11.0664	1.04493	0.50964	2.05032	0.0403328	NA	-
ENSSSCG00000014314	-	18.7232	-0.933614	0.456695	-2.04428	0.0409257	0.560049	-
ENSSSCG00000032261	CCDC117	478.355	-0.586874	0.288584	-2.03363	0.0419887	0.560567	coiled-coil domain containing 117 [Source:VGNC Symbol;Acc:VGNC:86248]
ENSSSCG00000049865	-	12.8388	-1.02607	0.505209	-2.03099	0.0422564	NA	-
ENSSSCG00000021460	NYX	28.4129	-0.914248	0.450441	-2.02967	0.0423896	0.560567	nyctalopin [Source:VGNC Symbol;Acc:VGNC:91004]
ENSSSCG00000014063	SFXN1	37.8901	-0.765753	0.377629	-2.02779	0.0425815	0.560567	sideroflexin 1 [Source:VGNC Symbol;Acc:VGNC:92783]
ENSSSCG00000005487	COL27A1	26.7219	0.757083	0.374273	2.02281	0.0430928	0.560567	collagen type XXVII alpha 1 chain [Source:VGNC Symbol;Acc:VGNC:86872]
ENSSSCG00000009166	MANBA	47.5735	0.590883	0.292549	2.01977	0.0434068	0.563484	mannosidase beta [Source:VGNC Symbol;Acc:VGNC:89970]
ENSSSCG00000027266	PNPLA3	12.2395	-1.66307	0.824032	-2.01821	0.0435694	NA	patatin like phospholipase domain containing 3 [Source:VGNC Symbol;Acc:VGNC:103312]
ENSSSCG00000023026	CLCN5	16.0114	0.835813	0.414641	2.01575	0.0438258	NA	chloride voltage-gated channel 5 [Source:VGNC Symbol;Acc:VGNC:103925]
ENSSSCG00000007163	AVP	6.08362	1.70656	0.847295	2.01412	0.0439967	NA	vasopressin [Source:VGNC Symbol;Acc:VGNC:96482]
ENSSSCG00000002375	RPS6KL1	49.2429	1.26279	0.627322	2.01299	0.044116	0.566933	ribosomal protein S6 kinase like 1 [Source:VGNC Symbol;Acc:VGNC:92448]
ENSSSCG00000041449	-	17.4904	-0.969013	0.481449	-2.0127	0.0441459	NA	-
ENSSSCG00000006345	OLFML2B	428.375	0.589325	0.293353	2.00893	0.0445449	0.570697	olfactomedin like 2B [Source:VGNC Symbol;Acc:VGNC:91034]
ENSSSCG00000040183	CDK6	14.0856	1.14676	0.57157	2.00633	0.0448213	NA	cyclin dependent kinase 6 [Source:HGNC Symbol;Acc:HGNC:1777]
ENSSSCG00000039500	MADCAM1	6.04384	1.11789	0.557425	2.00545	0.0449145	NA	mucosal vascular addressin cell adhesion molecule 1 [Source:NCBI gene (formerly Entrezgene);Acc:492312]
ENSSSCG00000040348	LIN7A	10.5333	-1.12343	0.560276	-2.00514	0.0449486	NA	lin-7 homolog A, crumbs cell polarity complex component [Source:VGNC Symbol;Acc:VGNC:89730]
ENSSSCG00000026068	GRHL1	26.2484	0.701102	0.349834	2.0041	0.0450592	0.570697	grainyhead like transcription factor 1 [Source:VGNC Symbol;Acc:VGNC:88666]
ENSSSCG00000050099	-	51.5551	-0.947494	0.472893	-2.00361	0.0451117	0.570697	-
ENSSSCG00000021688	ZDHHC13	14.5058	-0.822012	0.411233	-1.99889	0.0456199	NA	zinc finger DHHC-type palmitoyltransferase 13 [Source:VGNC Symbol;Acc:VGNC:95116]
ENSSSCG00000032053	ST8SIA5	402.427	0.761201	0.380867	1.9986	0.0456518	0.570697	ST8 alpha-N-acetyl-neuraminide alpha-2,8-sialyltransferase 5 [Source:VGNC Symbol;Acc:VGNC:93520]
ENSSSCG00000029438	SESN2	168.676	0.600659	0.300556	1.99849	0.0456631	0.570697	sestrin 2 [Source:VGNC Symbol;Acc:VGNC:92754]
ENSSSCG00000027467	DZIP1L	83.2718	-0.729266	0.364997	-1.99801	0.0457159	0.570697	DAZ interacting zinc finger protein 1 like [Source:VGNC Symbol;Acc:VGNC:87511]
ENSSSCG00000006904	GLMN	49.1784	-0.62171	0.311225	-1.99762	0.0457576	0.570697	glomulin, FKBP associated protein [Source:VGNC Symbol;Acc:VGNC:88486]
ENSSSCG00000012386	NALF2	240.865	0.604189	0.302672	1.99618	0.0459138	0.570697	NALCN channel auxiliary factor 2 [Source:VGNC Symbol;Acc:VGNC:87911]
ENSSSCG00000002476	SERPINA1	8.66321	2.12938	1.069	1.99194	0.0463778	NA	serpin family A member 1 [Source:NCBI gene (formerly Entrezgene);Acc:397688]
ENSSSCG00000003148	DBP	726.122	0.966028	0.486	1.98771	0.0468434	0.574107	D-box binding PAR bZIP transcription factor [Source:VGNC Symbol;Acc:VGNC:87167]
ENSSSCG00000021706	KIF21B	62.6193	0.633997	0.319114	1.98674	0.0469509	0.574809	kinesin family member 21B [Source:VGNC Symbol;Acc:VGNC:96219]
ENSSSCG00000011386	MST1	34.8843	0.618065	0.311387	1.98488	0.0471579	0.576112	macrophage stimulating 1 [Source:HGNC Symbol;Acc:HGNC:7380]
ENSSSCG00000034102	DGAT2	295.383	-1.0949	0.551989	-1.98356	0.0473053	0.576542	diacylglycerol O-acyltransferase 2 [Source:NCBI gene (formerly Entrezgene);Acc:100294675]
ENSSSCG00000038410	CPEB2	97.3258	-1.06396	0.537379	-1.9799	0.0477142	0.576812	cytoplasmic polyadenylation element binding protein 2 [Source:VGNC Symbol;Acc:VGNC:86937]
ENSSSCG00000005426	FSD1L	75.1512	-0.59939	0.303294	-1.97627	0.0481243	0.576812	fibronectin type III and SPRY domain containing 1 like [Source:VGNC Symbol;Acc:VGNC:88252]
ENSSSCG00000035227	ESRP2	30.8269	0.664777	0.336724	1.97425	0.0483535	0.576812	epithelial splicing regulatory protein 2 [Source:VGNC Symbol;Acc:VGNC:87792]
ENSSSCG00000041218	-	15.4244	-1.53318	0.776638	-1.97413	0.0483674	NA	-
ENSSSCG00000031970	RASSF5	38.843	0.636074	0.323059	1.96891	0.0489631	0.576812	Ras association domain family member 5 [Source:VGNC Symbol;Acc:VGNC:92125]
ENSSSCG00000002009	PCK2	14.0054	1.00456	0.510395	1.96821	0.049044	NA	phosphoenolpyruvate carboxykinase 2, mitochondrial [Source:VGNC Symbol;Acc:VGNC:91223]
ENSSSCG00000000020	PHF21B	59.2956	0.710774	0.361219	1.96771	0.0491014	0.576812	PHD finger protein 21B [Source:VGNC Symbol;Acc:VGNC:91385]
ENSSSCG00000006344	-	24.6889	0.741358	0.376977	1.96659	0.049231	0.576812	-
ENSSSCG00000013354	CSRP3	11800	-1.0648	0.541832	-1.96518	0.0493939	0.576812	cysteine and glycine rich protein 3 [Source:VGNC Symbol;Acc:VGNC:87048]
ENSSSCG00000002268	AKAP5	9.70375	-1.45524	0.741513	-1.96253	0.0497009	NA	A-kinase anchoring protein 5 [Source:VGNC Symbol;Acc:VGNC:85220]
ENSSSCG00000036256	MAD2L1	36.555	-0.63109	0.321617	-1.96224	0.0497347	0.576846	mitotic arrest deficient 2 like 1 [Source:VGNC Symbol;Acc:VGNC:89939]
ENSSSCG00000005221	SPATA6L	5.49924	-2.21873	1.13071	-1.96224	0.0497349	NA	spermatosis associated 6 like [Source:VGNC Symbol;Acc:VGNC:93388]
ENSSSCG00000009959	ASPHD2	16.5388	1.09782	0.559738	1.9613	0.0498438	NA	aspartate beta-hydroxylase domain containing 2 [Source:VGNC Symbol;Acc:VGNC:85585]
ENSSSCG00000017562	CACNA1G	14.4067	0.826269	0.421348	1.96101	0.0498776	NA	calcium voltage-gated channel subunit alpha1 G [Source:VGNC Symbol;Acc:VGNC:86119]

## Sheet: Sheet1
ENSSSCG00000009221
ENSSSCG00000039103
ENSSSCG00000015802
ENSSSCG00000011557
ENSSSCG00000021576
ENSSSCG00000017801
ENSSSCG00000040681
ENSSSCG00000017186
ENSSSCG00000045823
ENSSSCG00000036570
ENSSSCG00000037355
ENSSSCG00000000252
ENSSSCG00000029879
ENSSSCG00000026597
ENSSSCG00000032687
ENSSSCG00000011451
ENSSSCG00000014580
ENSSSCG00000035379
ENSSSCG00000013347
ENSSSCG00000000896
ENSSSCG00000032889
ENSSSCG00000016340
ENSSSCG00000003894
ENSSSCG00000013269
ENSSSCG00000038439
ENSSSCG00000001844
ENSSSCG00000011538
ENSSSCG00000025447
ENSSSCG00000032443
ENSSSCG00000015958
ENSSSCG00000011079
ENSSSCG00000003088
ENSSSCG00000017551
ENSSSCG00000010534
ENSSSCG00000001025
ENSSSCG00000000258
ENSSSCG00000017578
ENSSSCG00000032857
ENSSSCG00000003807
ENSSSCG00000006840
ENSSSCG00000010522
ENSSSCG00000006717
ENSSSCG00000025822
ENSSSCG00000027052
ENSSSCG00000009592
ENSSSCG00000027421
ENSSSCG00000022553
ENSSSCG00000006737
ENSSSCG00000006569
ENSSSCG00000042682
ENSSSCG00000005094
ENSSSCG00000035619
ENSSSCG00000010687
ENSSSCG00000011579
ENSSSCG00000026585
ENSSSCG00000039874
ENSSSCG00000045735
ENSSSCG00000011106
ENSSSCG00000005212
ENSSSCG00000002315
ENSSSCG00000012309
ENSSSCG00000028172
ENSSSCG00000025290
ENSSSCG00000008292
ENSSSCG00000014851
ENSSSCG00000008230
ENSSSCG00000032580
ENSSSCG00000001080
ENSSSCG00000016983
ENSSSCG00000017256
ENSSSCG00000028218
ENSSSCG00000022447
ENSSSCG00000006163
ENSSSCG00000001596
ENSSSCG00000040464
ENSSSCG00000000164
ENSSSCG00000023045
ENSSSCG00000004894
ENSSSCG00000036534
ENSSSCG00000035760
ENSSSCG00000006245
ENSSSCG00000005593
ENSSSCG00000006352
ENSSSCG00000015014
ENSSSCG00000001906
ENSSSCG00000003400
ENSSSCG00000005047
ENSSSCG00000009664
ENSSSCG00000011176
ENSSSCG00000035421
ENSSSCG00000034786
ENSSSCG00000030505
ENSSSCG00000033894
ENSSSCG00000008898
ENSSSCG00000017393
ENSSSCG00000007089
ENSSSCG00000000705
ENSSSCG00000022289
ENSSSCG00000002140
ENSSSCG00000007358
ENSSSCG00000009074
ENSSSCG00000015287
ENSSSCG00000007586
ENSSSCG00000037918
ENSSSCG00000015616
ENSSSCG00000015850
ENSSSCG00000016938
ENSSSCG00000010529
ENSSSCG00000026761
ENSSSCG00000012000
ENSSSCG00000010370
ENSSSCG00000033335
ENSSSCG00000029249
ENSSSCG00000009844
ENSSSCG00000036566
ENSSSCG00000039867
ENSSSCG00000040286
ENSSSCG00000001691
ENSSSCG00000014934
ENSSSCG00000005250
ENSSSCG00000000759
ENSSSCG00000027144
ENSSSCG00000026110
ENSSSCG00000017613
ENSSSCG00000003875
ENSSSCG00000036933
ENSSSCG00000022784
ENSSSCG00000032164
ENSSSCG00000006333
ENSSSCG00000036724
ENSSSCG00000027738
ENSSSCG00000031598
ENSSSCG00000022845
ENSSSCG00000010479
ENSSSCG00000035521
ENSSSCG00000001550
ENSSSCG00000008228
ENSSSCG00000000808
ENSSSCG00000004392
ENSSSCG00000038913
ENSSSCG00000049025
ENSSSCG00000035791
ENSSSCG00000020701
ENSSSCG00000017000
ENSSSCG00000013393
ENSSSCG00000045776
ENSSSCG00000032301
ENSSSCG00000022592
ENSSSCG00000003079
ENSSSCG00000033811
ENSSSCG00000017298
ENSSSCG00000014221
ENSSSCG00000005057
ENSSSCG00000003451
ENSSSCG00000014041
ENSSSCG00000015099
ENSSSCG00000001097
ENSSSCG00000038089
ENSSSCG00000024045
ENSSSCG00000017747
ENSSSCG00000021696
ENSSSCG00000038646
ENSSSCG00000021036
ENSSSCG00000004379
ENSSSCG00000004241
ENSSSCG00000013408
ENSSSCG00000000499
ENSSSCG00000008509
ENSSSCG00000016919
ENSSSCG00000038948
ENSSSCG00000026991
ENSSSCG00000037808
ENSSSCG00000046645
ENSSSCG00000029606
ENSSSCG00000001993
ENSSSCG00000037527
ENSSSCG00000011576
ENSSSCG00000008974
ENSSSCG00000023166
ENSSSCG00000017993
ENSSSCG00000022738
ENSSSCG00000032715
ENSSSCG00000044335
ENSSSCG00000031728
ENSSSCG00000042233
ENSSSCG00000034435
ENSSSCG00000029886
ENSSSCG00000015492
ENSSSCG00000031692
ENSSSCG00000032777
ENSSSCG00000015795
ENSSSCG00000022895
ENSSSCG00000011624
ENSSSCG00000010184
ENSSSCG00000027846
ENSSSCG00000009334
ENSSSCG00000022689
ENSSSCG00000001695
ENSSSCG00000007198
ENSSSCG00000039506
ENSSSCG00000016956
ENSSSCG00000005673
ENSSSCG00000037652
ENSSSCG00000013411
ENSSSCG00000022961
ENSSSCG00000024299
ENSSSCG00000038522
ENSSSCG00000024180
ENSSSCG00000031799
ENSSSCG00000007336
ENSSSCG00000050998
ENSSSCG00000034615
ENSSSCG00000009717
ENSSSCG00000044397
ENSSSCG00000002267
ENSSSCG00000032903
ENSSSCG00000044418
ENSSSCG00000017448
ENSSSCG00000002993
ENSSSCG00000007866
ENSSSCG00000048443
ENSSSCG00000015037
ENSSSCG00000009040
ENSSSCG00000010461
ENSSSCG00000009716
ENSSSCG00000011630
ENSSSCG00000017741
ENSSSCG00000040162
ENSSSCG00000038144
ENSSSCG00000011000
ENSSSCG00000004013
ENSSSCG00000039715
ENSSSCG00000016056
ENSSSCG00000020439
ENSSSCG00000001573
ENSSSCG00000003230
ENSSSCG00000046026
ENSSSCG00000034993
ENSSSCG00000038255
ENSSSCG00000023133
ENSSSCG00000035537
ENSSSCG00000020878
ENSSSCG00000014156
ENSSSCG00000021161
ENSSSCG00000031359
ENSSSCG00000001849
ENSSSCG00000010992
ENSSSCG00000005465
ENSSSCG00000050540
ENSSSCG00000013351
ENSSSCG00000021640
ENSSSCG00000009123
ENSSSCG00000029687
ENSSSCG00000050408
ENSSSCG00000002388
ENSSSCG00000013433
ENSSSCG00000040100
ENSSSCG00000033213
ENSSSCG00000032747
ENSSSCG00000015246
ENSSSCG00000013273
ENSSSCG00000007797
ENSSSCG00000011208
ENSSSCG00000008368
ENSSSCG00000007542
ENSSSCG00000034015
ENSSSCG00000023031
ENSSSCG00000031152
ENSSSCG00000027404
ENSSSCG00000006202
ENSSSCG00000028944
ENSSSCG00000034995
ENSSSCG00000048033
ENSSSCG00000002916
ENSSSCG00000027801
ENSSSCG00000004238
ENSSSCG00000045345
ENSSSCG00000023584
ENSSSCG00000042640
ENSSSCG00000012608
ENSSSCG00000002651
ENSSSCG00000038853
ENSSSCG00000050649
ENSSSCG00000012437
ENSSSCG00000024096
ENSSSCG00000040535
ENSSSCG00000001991
ENSSSCG00000046117
ENSSSCG00000014921
ENSSSCG00000013248
ENSSSCG00000031819
ENSSSCG00000035805
ENSSSCG00000031147
ENSSSCG00000030877
ENSSSCG00000046945
ENSSSCG00000016646
ENSSSCG00000034972
ENSSSCG00000011046
ENSSSCG00000002930
ENSSSCG00000038366
ENSSSCG00000010199
ENSSSCG00000034914
ENSSSCG00000044553
ENSSSCG00000009789
ENSSSCG00000017601
ENSSSCG00000028420
ENSSSCG00000038701
ENSSSCG00000042327
ENSSSCG00000033849
ENSSSCG00000015334
ENSSSCG00000030626
ENSSSCG00000034284
ENSSSCG00000022933
ENSSSCG00000046556
ENSSSCG00000001836
ENSSSCG00000000207
ENSSSCG00000007944
ENSSSCG00000041264
ENSSSCG00000007603
ENSSSCG00000017723
ENSSSCG00000034044
ENSSSCG00000002258
ENSSSCG00000015866
ENSSSCG00000032377
ENSSSCG00000029593
ENSSSCG00000002814
ENSSSCG00000014039
ENSSSCG00000012525
ENSSSCG00000039862
ENSSSCG00000008649
ENSSSCG00000017791
ENSSSCG00000003147
ENSSSCG00000038618
ENSSSCG00000037284
ENSSSCG00000010478
ENSSSCG00000046747
ENSSSCG00000012132
ENSSSCG00000020912
ENSSSCG00000022993
ENSSSCG00000009578
ENSSSCG00000034618
ENSSSCG00000014840
ENSSSCG00000042694
ENSSSCG00000003214
ENSSSCG00000004647
ENSSSCG00000008762
ENSSSCG00000011683
ENSSSCG00000039442
ENSSSCG00000025403
ENSSSCG00000000151
ENSSSCG00000014843
ENSSSCG00000023181
ENSSSCG00000008866
ENSSSCG00000037567
ENSSSCG00000037066
ENSSSCG00000027301
ENSSSCG00000032140
ENSSSCG00000001434
ENSSSCG00000012126
ENSSSCG00000038491
ENSSSCG00000028282
ENSSSCG00000007926
ENSSSCG00000031954
ENSSSCG00000021238
ENSSSCG00000035818
ENSSSCG00000030325
ENSSSCG00000042203
ENSSSCG00000036403
ENSSSCG00000016555
ENSSSCG00000003788
ENSSSCG00000032157
ENSSSCG00000016557
ENSSSCG00000022101
ENSSSCG00000022395
ENSSSCG00000038779
ENSSSCG00000030278
ENSSSCG00000009050
ENSSSCG00000017861
ENSSSCG00000028341
ENSSSCG00000014314
ENSSSCG00000032261
ENSSSCG00000049865
ENSSSCG00000021460
ENSSSCG00000014063
ENSSSCG00000005487
ENSSSCG00000009166
ENSSSCG00000027266
ENSSSCG00000023026
ENSSSCG00000007163
ENSSSCG00000002375
ENSSSCG00000041449
ENSSSCG00000006345
ENSSSCG00000040183
ENSSSCG00000039500
ENSSSCG00000040348
ENSSSCG00000026068
ENSSSCG00000050099
ENSSSCG00000021688
ENSSSCG00000032053
ENSSSCG00000029438
ENSSSCG00000027467
ENSSSCG00000006904
ENSSSCG00000012386
ENSSSCG00000002476
ENSSSCG00000003148
ENSSSCG00000021706
ENSSSCG00000011386
ENSSSCG00000034102
ENSSSCG00000038410
ENSSSCG00000005426
ENSSSCG00000035227
ENSSSCG00000041218
ENSSSCG00000031970
ENSSSCG00000002009
ENSSSCG00000000020
ENSSSCG00000006344
ENSSSCG00000013354
ENSSSCG00000002268
ENSSSCG00000036256
ENSSSCG00000005221
ENSSSCG00000009959
ENSSSCG00000017562

## Sheet: Sheet2
Gene stable ID	Gene name	Gene description
ENSSSCG00000000020	PHF21B	PHD finger protein 21B [Source:VGNC Symbol;Acc:VGNC:91385]
ENSSSCG00000000151
ENSSSCG00000000164	CRY1	cryptochrome circadian regulator 1 [Source:VGNC Symbol;Acc:VGNC:87011]
ENSSSCG00000000207
ENSSSCG00000000252	KRT8	keratin 8 [Source:VGNC Symbol;Acc:VGNC:89596]
ENSSSCG00000000258	RARG	retinoic acid receptor gamma [Source:HGNC Symbol;Acc:HGNC:9866]
ENSSSCG00000000499	BEST3	bestrophin 3 [Source:VGNC Symbol;Acc:VGNC:85805]
ENSSSCG00000000705	CD27	CD27 molecule [Source:VGNC Symbol;Acc:VGNC:86403]
ENSSSCG00000000759	WNT5B	Wnt family member 5B [Source:HGNC Symbol;Acc:HGNC:16265]
ENSSSCG00000000808	SLC38A2	solute carrier family 38 member 2 [Source:VGNC Symbol;Acc:VGNC:93094]
ENSSSCG00000000896	NTN4	netrin 4 [Source:VGNC Symbol;Acc:VGNC:90933]
ENSSSCG00000001025	DSP	desmoplakin [Source:VGNC Symbol;Acc:VGNC:87459]
ENSSSCG00000001080	CDKAL1	CDK5 regulatory subunit associated protein 1 like 1 [Source:VGNC Symbol;Acc:VGNC:86509]
ENSSSCG00000001097	RIPOR2	RHO family interacting cell polarization regulator 2 [Source:VGNC Symbol;Acc:VGNC:92322]
ENSSSCG00000001434	EGFL8	EGF like domain multiple 8 [Source:VGNC Symbol;Acc:VGNC:87585]
ENSSSCG00000001550	ARMC12	armadillo repeat containing 12 [Source:VGNC Symbol;Acc:VGNC:85528]
ENSSSCG00000001573	PIM1	Pim-1 proto-oncogene, serine/threonine kinase [Source:HGNC Symbol;Acc:HGNC:8986]
ENSSSCG00000001596	MOCS1	molybdenum cofactor synthesis 1 [Source:VGNC Symbol;Acc:VGNC:107153]
ENSSSCG00000001691	RSPH9	radial spoke head component 9 [Source:VGNC Symbol;Acc:VGNC:92482]
ENSSSCG00000001695	VEGFA	vascular endothelial growth factor A [Source:VGNC Symbol;Acc:VGNC:94815]
ENSSSCG00000001836	RLBP1	retinaldehyde binding protein 1 [Source:VGNC Symbol;Acc:VGNC:92327]
ENSSSCG00000001844	PLIN1	perilipin 1 [Source:VGNC Symbol;Acc:VGNC:91557]
ENSSSCG00000001849	ANPEP	alanyl aminopeptidase, membrane [Source:VGNC Symbol;Acc:VGNC:85362]
ENSSSCG00000001906	CYP1A1	cytochrome P450 family 1 subfamily A member 1 [Source:VGNC Symbol;Acc:VGNC:103347]
ENSSSCG00000001991	DHRS1	dehydrogenase/reductase 1 [Source:VGNC Symbol;Acc:VGNC:87281]
ENSSSCG00000001993	TGM1	transglutaminase 1 [Source:VGNC Symbol;Acc:VGNC:93936]
ENSSSCG00000002009	PCK2	phosphoenolpyruvate carboxykinase 2, mitochondrial [Source:VGNC Symbol;Acc:VGNC:91223]
ENSSSCG00000002140	KLHL33	kelch like family member 33 [Source:HGNC Symbol;Acc:HGNC:31952]
ENSSSCG00000002258	KLHL25	kelch like family member 25 [Source:HGNC Symbol;Acc:HGNC:25732]
ENSSSCG00000002267	RGMA	repulsive guidance molecule BMP co-receptor a [Source:VGNC Symbol;Acc:VGNC:92254]
ENSSSCG00000002268	AKAP5	A-kinase anchoring protein 5 [Source:VGNC Symbol;Acc:VGNC:85220]
ENSSSCG00000002315	SLC8A3	solute carrier family 8 member A3 [Source:VGNC Symbol;Acc:VGNC:93180]
ENSSSCG00000002375	RPS6KL1	ribosomal protein S6 kinase like 1 [Source:VGNC Symbol;Acc:VGNC:92448]
ENSSSCG00000002388	ESRRB	estrogen related receptor beta [Source:VGNC Symbol;Acc:VGNC:87794]
ENSSSCG00000002476	SERPINA1	serpin family A member 1 [Source:NCBI gene (formerly Entrezgene);Acc:397688]
ENSSSCG00000002651		chromatin licensing and DNA replication factor 1 [Source:VGNC Symbol;Acc:VGNC:86524]
ENSSSCG00000002814	ADGRG3	adhesion G protein-coupled receptor G3 [Source:VGNC Symbol;Acc:VGNC:85131]
ENSSSCG00000002916	APLP1	amyloid beta like protein 1 [Source:VGNC Symbol;Acc:VGNC:85413]
ENSSSCG00000002930	ZNF260	zinc finger protein 260 [Source:VGNC Symbol;Acc:VGNC:98750]
ENSSSCG00000002993	CYP2A19	cytochrome P450 family 2 subfamily A member 19 [Source:VGNC Symbol;Acc:VGNC:103350]
ENSSSCG00000003079		PVR cell adhesion molecule [Source:VGNC Symbol;Acc:VGNC:98546]
ENSSSCG00000003088	APOE	apolipoprotein E [Source:VGNC Symbol;Acc:VGNC:103899]
ENSSSCG00000003147	CA11	carbonic anhydrase 11 [Source:VGNC Symbol;Acc:VGNC:96933]
ENSSSCG00000003148	DBP	D-box binding PAR bZIP transcription factor [Source:VGNC Symbol;Acc:VGNC:87167]
ENSSSCG00000003214	KCNC3	potassium voltage-gated channel subfamily C member 3 [Source:VGNC Symbol;Acc:VGNC:89334]
ENSSSCG00000003230		claudin domain containing 2 [Source:VGNC Symbol;Acc:VGNC:86743]
ENSSSCG00000003400	NMNAT1	nicotinamide nucleotide adenylyltransferase 1 [Source:VGNC Symbol;Acc:VGNC:90797]
ENSSSCG00000003451	PDPN	podoplanin [Source:VGNC Symbol;Acc:VGNC:91288]
ENSSSCG00000003788	PTGER3	prostaglandin E receptor 3 [Source:VGNC Symbol;Acc:VGNC:98225]
ENSSSCG00000003807	DNAJC6	DnaJ heat shock protein family (Hsp40) member C6 [Source:VGNC Symbol;Acc:VGNC:96625]
ENSSSCG00000003875	TTC39A	tetratricopeptide repeat domain 39A [Source:VGNC Symbol;Acc:VGNC:94551]
ENSSSCG00000003894	CYP4B1	cytochrome P450 family 4 subfamily B member 1 [Source:VGNC Symbol;Acc:VGNC:104200]
ENSSSCG00000004013	SMOC2	SPARC related modular calcium binding 2 [Source:VGNC Symbol;Acc:VGNC:93260]
ENSSSCG00000004238	HSF2	heat shock transcription factor 2 [Source:VGNC Symbol;Acc:VGNC:88994]
ENSSSCG00000004241	GJA1	gap junction protein alpha 1 [Source:VGNC Symbol;Acc:VGNC:103098]
ENSSSCG00000004379	SOBP	sine oculis binding protein homolog [Source:VGNC Symbol;Acc:VGNC:93329]
ENSSSCG00000004392	AMD1	adenosylmethionine decarboxylase 1 [Source:VGNC Symbol;Acc:VGNC:103024]
ENSSSCG00000004647	DTWD1	DTW domain containing 1 [Source:VGNC Symbol;Acc:VGNC:87464]
ENSSSCG00000004894	SERPINB5	serpin family B member 5 [Source:VGNC Symbol;Acc:VGNC:92738]
ENSSSCG00000005047	CDKN3	cyclin dependent kinase inhibitor 3 [Source:VGNC Symbol;Acc:VGNC:86517]
ENSSSCG00000005057	FBXO34	F-box protein 34 [Source:VGNC Symbol;Acc:VGNC:88041]
ENSSSCG00000005094
ENSSSCG00000005212	PLGRKT	plasminogen receptor with a C-terminal lysine [Source:VGNC Symbol;Acc:VGNC:91556]
ENSSSCG00000005221	SPATA6L	spermatosis associated 6 like [Source:VGNC Symbol;Acc:VGNC:93388]
ENSSSCG00000005250	APBA1	amyloid beta protein binding family A member 1 [Source:VGNC Symbol;Acc:VGNC:85399]
ENSSSCG00000005426	FSD1L	fibronectin type III and SPRY domain containing 1 like [Source:VGNC Symbol;Acc:VGNC:88252]
ENSSSCG00000005465	SUSD1	sushi domain containing 1 [Source:VGNC Symbol;Acc:VGNC:93633]
ENSSSCG00000005487	COL27A1	collagen type XXVII alpha 1 chain [Source:VGNC Symbol;Acc:VGNC:86872]
ENSSSCG00000005593	OLFML2A	olfactomedin like 2A [Source:VGNC Symbol;Acc:VGNC:98170]
ENSSSCG00000005673	IER5L	immediate early response 5 like [Source:VGNC Symbol;Acc:VGNC:89029]
ENSSSCG00000006163	PKIA	cAMP-dependent protein kinase inhibitor alpha [Source:VGNC Symbol;Acc:VGNC:91477]
ENSSSCG00000006202	CSPP1	centrosome and spindle pole associated protein 1 [Source:VGNC Symbol;Acc:VGNC:87045]
ENSSSCG00000006245	SDR16C5	short chain dehydrogenase/reductase family 16C member 5 [Source:VGNC Symbol;Acc:VGNC:98853]
ENSSSCG00000006333	NUF2	NUF2 component of NDC80 kinetochore complex [Source:VGNC Symbol;Acc:VGNC:90965]
ENSSSCG00000006344
ENSSSCG00000006345	OLFML2B	olfactomedin like 2B [Source:VGNC Symbol;Acc:VGNC:91034]
ENSSSCG00000006352	MPZ	myelin protein zero [Source:VGNC Symbol;Acc:VGNC:90334]
ENSSSCG00000006569	SLC27A3	solute carrier family 27 member 3 [Source:VGNC Symbol;Acc:VGNC:93037]
ENSSSCG00000006717	PHGDH	phosphoglycerate dehydrogenase [Source:VGNC Symbol;Acc:VGNC:98184]
ENSSSCG00000006737	IGSF3	immunoglobulin superfamily member 3 [Source:VGNC Symbol;Acc:VGNC:89067]
ENSSSCG00000006840	WDR47	WD repeat domain 47 [Source:VGNC Symbol;Acc:VGNC:94924]
ENSSSCG00000006904	GLMN	glomulin, FKBP associated protein [Source:VGNC Symbol;Acc:VGNC:88486]
ENSSSCG00000007089	MGME1	mitochondrial genome maintenance exonuclease 1 [Source:VGNC Symbol;Acc:VGNC:103986]
ENSSSCG00000007163	AVP	vasopressin [Source:VGNC Symbol;Acc:VGNC:96482]
ENSSSCG00000007198	ANGPT4	angiopoietin 4 [Source:VGNC Symbol;Acc:VGNC:96342]
ENSSSCG00000007336		neuronatin [Source:NCBI gene (formerly Entrezgene);Acc:449004]
ENSSSCG00000007358	EMILIN3	elastin microfibril interfacer 3 [Source:VGNC Symbol;Acc:VGNC:95748]
ENSSSCG00000007542	PRKAR1B	protein kinase cAMP-dependent type I regulatory subunit beta [Source:VGNC Symbol;Acc:VGNC:91803]
ENSSSCG00000007586	FSCN1	fascin actin-bundling protein 1 [Source:VGNC Symbol;Acc:VGNC:88248]
ENSSSCG00000007603	NPTX2	neuronal pentraxin 2 [Source:VGNC Symbol;Acc:VGNC:90863]
ENSSSCG00000007797	ITGAL	integrin subunit alpha L [Source:VGNC Symbol;Acc:VGNC:89240]
ENSSSCG00000007866	TMC7	transmembrane channel like 7 [Source:VGNC Symbol;Acc:VGNC:94044]
ENSSSCG00000007926	SEC14L5	SEC14 like lipid binding 5 [Source:VGNC Symbol;Acc:VGNC:92670]
ENSSSCG00000007944
ENSSSCG00000008228	GNLY	granulysin [Source:VGNC Symbol;Acc:VGNC:102570]
ENSSSCG00000008230	ATOH8	atonal bHLH transcription factor 8 [Source:VGNC Symbol;Acc:VGNC:85633]
ENSSSCG00000008292	TET3	tet methylcytosine dioxygenase 3 [Source:VGNC Symbol;Acc:VGNC:93890]
ENSSSCG00000008368	UGP2	UDP-glucose pyrophosphorylase 2 [Source:VGNC Symbol;Acc:VGNC:98400]
ENSSSCG00000008509	RASGRP3	RAS guanyl releasing protein 3 [Source:VGNC Symbol;Acc:VGNC:92115]
ENSSSCG00000008649	SOX11	SRY-box transcription factor 11 [Source:VGNC Symbol;Acc:VGNC:93351]
ENSSSCG00000008762	STIM2	stromal interaction molecule 2 [Source:VGNC Symbol;Acc:VGNC:98967]
ENSSSCG00000008866	GUCY1A1	guanylate cyclase 1 soluble subunit alpha 1 [Source:VGNC Symbol;Acc:VGNC:88750]
ENSSSCG00000008898		HOP homeobox [Source:VGNC Symbol;Acc:VGNC:88932]
ENSSSCG00000008974	SDAD1	SDA1 domain containing 1 [Source:VGNC Symbol;Acc:VGNC:98961]
ENSSSCG00000009040	SMAD1	SMAD family member 1 [Source:VGNC Symbol;Acc:VGNC:93216]
ENSSSCG00000009050	INPP4B	inositol polyphosphate-4-phosphatase type II B [Source:VGNC Symbol;Acc:VGNC:89141]
ENSSSCG00000009074	ABHD18	abhydrolase domain containing 18 [Source:VGNC Symbol;Acc:VGNC:84979]
ENSSSCG00000009123	CAMK2D	calcium/calmodulin dependent protein kinase II delta [Source:VGNC Symbol;Acc:VGNC:97911]
ENSSSCG00000009166	MANBA	mannosidase beta [Source:VGNC Symbol;Acc:VGNC:89970]
ENSSSCG00000009221	DSPP	dentin sialophosphoprotein [Source:NCBI gene (formerly Entrezgene);Acc:396664]
ENSSSCG00000009334	HSPH1	heat shock protein family H (Hsp110) member 1 [Source:NCBI gene (formerly Entrezgene);Acc:100048931]
ENSSSCG00000009578		cyclin dependent kinase 20 [Source:NCBI gene (formerly Entrezgene);Acc:100157041]
ENSSSCG00000009592	NFIL3	nuclear factor, interleukin 3 regulated [Source:VGNC Symbol;Acc:VGNC:90717]
ENSSSCG00000009664	PTK2B	protein tyrosine kinase 2 beta [Source:VGNC Symbol;Acc:VGNC:91964]
ENSSSCG00000009716	SH3RF1	SH3 domain containing ring finger 1 [Source:VGNC Symbol;Acc:VGNC:98316]
ENSSSCG00000009717	CBR4	carbonyl reductase 4 [Source:VGNC Symbol;Acc:VGNC:86229]
ENSSSCG00000009789	HCAR1	hydroxycarboxylic acid receptor 1 [Source:VGNC Symbol;Acc:VGNC:88797]
ENSSSCG00000009844	HSPB8	heat shock protein family B (small) member 8 [Source:VGNC Symbol;Acc:VGNC:96685]
ENSSSCG00000009959	ASPHD2	aspartate beta-hydroxylase domain containing 2 [Source:VGNC Symbol;Acc:VGNC:85585]
ENSSSCG00000010184	AGT	angiotensinogen [Source:VGNC Symbol;Acc:VGNC:85190]
ENSSSCG00000010199	RET	ret proto-onco [Source:VGNC Symbol;Acc:VGNC:92220]
ENSSSCG00000010370		annexin A8 [Source:NCBI gene (formerly Entrezgene);Acc:100155930]
ENSSSCG00000010461	ANKRD1	ankyrin repeat domain 1 [Source:VGNC Symbol;Acc:VGNC:85321]
ENSSSCG00000010478	FFAR4	free fatty acid receptor 4 [Source:VGNC Symbol;Acc:VGNC:107392]
ENSSSCG00000010479	RBP4	retinol binding protein 4 [Source:VGNC Symbol;Acc:VGNC:92164]
ENSSSCG00000010522	ANKRD2	ankyrin repeat domain 2 [Source:VGNC Symbol;Acc:VGNC:107364]
ENSSSCG00000010529	SFRP5	secreted frizzled related protein 5 [Source:VGNC Symbol;Acc:VGNC:92777]
ENSSSCG00000010534	HPS1	HPS1 biosis of lysosomal organelles complex 3 subunit 1 [Source:VGNC Symbol;Acc:VGNC:88964]
ENSSSCG00000010687	INPP5F	inositol polyphosphate-5-phosphatase F [Source:VGNC Symbol;Acc:VGNC:89145]
ENSSSCG00000010992		aquaporin 7 [Source:NCBI gene (formerly Entrezgene);Acc:100126283]
ENSSSCG00000011000	DNAJA1	DnaJ heat shock protein family (Hsp40) member A1 [Source:VGNC Symbol;Acc:VGNC:108270]
ENSSSCG00000011046	ITGA8	integrin subunit alpha 8 [Source:VGNC Symbol;Acc:VGNC:96379]
ENSSSCG00000011079	PIP4K2A	phosphatidylinositol-5-phosphate 4-kinase type 2 alpha [Source:VGNC Symbol;Acc:VGNC:96485]
ENSSSCG00000011106	CREM	cAMP responsive element modulator [Source:VGNC Symbol;Acc:VGNC:96010]
ENSSSCG00000011176	SUSD4	sushi domain containing 4 [Source:VGNC Symbol;Acc:VGNC:96085]
ENSSSCG00000011208	ZNF385D	zinc finger protein 385D [Source:VGNC Symbol;Acc:VGNC:95234]
ENSSSCG00000011386	MST1	macrophage stimulating 1 [Source:HGNC Symbol;Acc:HGNC:7380]
ENSSSCG00000011451	ITIH3	inter-alpha-trypsin inhibitor heavy chain 3 [Source:VGNC Symbol;Acc:VGNC:89248]
ENSSSCG00000011538	LMCD1	LIM and cysteine rich domains 1 [Source:VGNC Symbol;Acc:VGNC:89756]
ENSSSCG00000011557	CIDEC	cell death inducing DFFA like effector c [Source:VGNC Symbol;Acc:VGNC:86700]
ENSSSCG00000011576	HRH1	histamine receptor H1 [Source:VGNC Symbol;Acc:VGNC:88973]
ENSSSCG00000011579	PPARG	peroxisome proliferator activated receptor gamma [Source:VGNC Symbol;Acc:VGNC:91684]
ENSSSCG00000011624	MCM2	minichromosome maintenance complex component 2 [Source:VGNC Symbol;Acc:VGNC:90073]
ENSSSCG00000011630	ACKR4	atypical chemokine receptor 4 [Source:VGNC Symbol;Acc:VGNC:85013]
ENSSSCG00000011683	PAQR9	progestin and adipoQ receptor family member 9 [Source:HGNC Symbol;Acc:HGNC:30131]
ENSSSCG00000012000	GBE1	1,4-alpha-glucan branching enzyme 1 [Source:VGNC Symbol;Acc:VGNC:88374]
ENSSSCG00000012126	GPM6B	glycoprotein M6B [Source:VGNC Symbol;Acc:VGNC:103953]
ENSSSCG00000012132	ASB9	ankyrin repeat and SOCS box containing 9 [Source:VGNC Symbol;Acc:VGNC:85568]
ENSSSCG00000012309	SHROOM4	shroom family member 4 [Source:VGNC Symbol;Acc:VGNC:92861]
ENSSSCG00000012386	NALF2	NALCN channel auxiliary factor 2 [Source:VGNC Symbol;Acc:VGNC:87911]
ENSSSCG00000012437	ATP7A	ATPase copper transporting alpha [Source:VGNC Symbol;Acc:VGNC:85678]
ENSSSCG00000012525	BEX1	brain expressed, X-linked 1 [Source:NCBI gene (formerly Entrezgene);Acc:100513130]
ENSSSCG00000012608	ZBTB33	zinc finger and BTB domain containing 33 [Source:VGNC Symbol;Acc:VGNC:95069]
ENSSSCG00000013248	LRP4	LDL receptor related protein 4 [Source:VGNC Symbol;Acc:VGNC:89820]
ENSSSCG00000013269	MAPK8IP1	mitogen-activated protein kinase 8 interacting protein 1 [Source:VGNC Symbol;Acc:VGNC:90007]
ENSSSCG00000013273	CHST1	carbohydrate sulfotransferase 1 [Source:VGNC Symbol;Acc:VGNC:86673]
ENSSSCG00000013347	PRMT3	protein arginine methyltransferase 3 [Source:VGNC Symbol;Acc:VGNC:91821]
ENSSSCG00000013351	NAV2	neuron navigator 2 [Source:VGNC Symbol;Acc:VGNC:90588]
ENSSSCG00000013354	CSRP3	cysteine and glycine rich protein 3 [Source:VGNC Symbol;Acc:VGNC:87048]
ENSSSCG00000013393	SPON1	spondin 1 [Source:VGNC Symbol;Acc:VGNC:93415]
ENSSSCG00000013408	ADM	adrenomedullin [Source:VGNC Symbol;Acc:VGNC:85144]
ENSSSCG00000013411	WEE1	WEE1 G2 checkpoint kinase [Source:VGNC Symbol;Acc:VGNC:104095]
ENSSSCG00000013433	ADAMTSL5	ADAMTS like 5 [Source:VGNC Symbol;Acc:VGNC:85094]
ENSSSCG00000014039	RGS14	regulator of G protein signaling 14 [Source:VGNC Symbol;Acc:VGNC:92261]
ENSSSCG00000014041	MXD3	MAX dimerization protein 3 [Source:VGNC Symbol;Acc:VGNC:100175]
ENSSSCG00000014063	SFXN1	sideroflexin 1 [Source:VGNC Symbol;Acc:VGNC:92783]
ENSSSCG00000014156	ARRDC3	arrestin domain containing 3 [Source:VGNC Symbol;Acc:VGNC:85546]
ENSSSCG00000014221	LVRN	laeverin [Source:VGNC Symbol;Acc:VGNC:89898]
ENSSSCG00000014314
ENSSSCG00000014580	RIC3	RIC3 acetylcholine receptor chaperone [Source:VGNC Symbol;Acc:VGNC:92300]
ENSSSCG00000014840	P4HA3	prolyl 4-hydroxylase subunit alpha 3 [Source:VGNC Symbol;Acc:VGNC:91134]
ENSSSCG00000014843	CHRDL2	chordin like 2 [Source:VGNC Symbol;Acc:VGNC:86663]
ENSSSCG00000014851	SLCO2B1	solute carrier organic anion transporter family member 2B1 [Source:VGNC Symbol;Acc:VGNC:93196]
ENSSSCG00000014921	PRSS23	serine protease 23 [Source:VGNC Symbol;Acc:VGNC:91880]
ENSSSCG00000014934	CHORDC1	cysteine and histidine rich domain containing 1 [Source:VGNC Symbol;Acc:VGNC:86656]
ENSSSCG00000015014	ZC3H12C	zinc finger CCCH-type containing 12C [Source:VGNC Symbol;Acc:VGNC:95091]
ENSSSCG00000015037	IL18	interleukin 18 [Source:NCBI gene (formerly Entrezgene);Acc:397057]
ENSSSCG00000015099	BCL9L	BCL9 like [Source:VGNC Symbol;Acc:VGNC:96568]
ENSSSCG00000015246	ST14	ST14 transmembrane serine protease matriptase [Source:VGNC Symbol;Acc:VGNC:93500]
ENSSSCG00000015287	TMCC2	transmembrane and coiled-coil domain family 2 [Source:VGNC Symbol;Acc:VGNC:94047]
ENSSSCG00000015334	PDK4	pyruvate dehydrogenase kinase 4 [Source:VGNC Symbol;Acc:VGNC:91280]
ENSSSCG00000015492	DARS2	aspartyl-tRNA synthetase 2, mitochondrial [Source:VGNC Symbol;Acc:VGNC:87160]
ENSSSCG00000015616	HSD11B1	hydroxysteroid 11-beta dehydrogenase 1 [Source:VGNC Symbol;Acc:VGNC:88983]
ENSSSCG00000015795
ENSSSCG00000015802		family with sequence similarity 149 member A [Source:VGNC Symbol;Acc:VGNC:96044]
ENSSSCG00000015850	DUSP4	dual specificity phosphatase 4 [Source:VGNC Symbol;Acc:VGNC:96248]
ENSSSCG00000015866	FMNL2	formin like 2 [Source:VGNC Symbol;Acc:VGNC:95879]
ENSSSCG00000015958	PDK1	pyruvate dehydrogenase kinase 1 [Source:VGNC Symbol;Acc:VGNC:98180]
ENSSSCG00000016056	GLS	glutaminase [Source:VGNC Symbol;Acc:VGNC:96325]
ENSSSCG00000016340	ASB1	ankyrin repeat and SOCS box containing 1 [Source:VGNC Symbol;Acc:VGNC:95728]
ENSSSCG00000016555	CPA4	carboxypeptidase A4 [Source:VGNC Symbol;Acc:VGNC:103931]
ENSSSCG00000016557	CPA1	carboxypeptidase A1 [Source:VGNC Symbol;Acc:VGNC:86930]
ENSSSCG00000016646		interferon related developmental regulator 1 [Source:NCBI gene (formerly Entrezgene);Acc:493185]
ENSSSCG00000016919	SETD9	SET domain containing 9 [Source:VGNC Symbol;Acc:VGNC:92763]
ENSSSCG00000016938	IPO11	importin 11 [Source:VGNC Symbol;Acc:VGNC:89176]
ENSSSCG00000016956	MAST4	microtubule associated serine/threonine kinase family member 4 [Source:VGNC Symbol;Acc:VGNC:90037]
ENSSSCG00000016983	STC2	stanniocalcin 2 [Source:VGNC Symbol;Acc:VGNC:93543]
ENSSSCG00000017000	RANBP17	RAN binding protein 17 [Source:VGNC Symbol;Acc:VGNC:92078]
ENSSSCG00000017186	RNF157	ring finger protein 157 [Source:VGNC Symbol;Acc:VGNC:92365]
ENSSSCG00000017256	ABCA6	ATP binding cassette subfamily A member 6 [Source:VGNC Symbol;Acc:VGNC:84950]
ENSSSCG00000017298	TANC2	tetratricopeptide repeat, ankyrin repeat and coiled-coil containing 2 [Source:VGNC Symbol;Acc:VGNC:93733]
ENSSSCG00000017393	CNTNAP1	contactin associated protein 1 [Source:VGNC Symbol;Acc:VGNC:86849]
ENSSSCG00000017448	KRT14	keratin 14 [Source:HGNC Symbol;Acc:HGNC:6416]
ENSSSCG00000017551	FAM117A	family with sequence similarity 117 member A [Source:VGNC Symbol;Acc:VGNC:87892]
ENSSSCG00000017562	CACNA1G	calcium voltage-gated channel subunit alpha1 G [Source:VGNC Symbol;Acc:VGNC:86119]
ENSSSCG00000017578	ITGA3	integrin subunit alpha 3 [Source:VGNC Symbol;Acc:VGNC:89235]
ENSSSCG00000017601	TOM1L1	target of myb1 like 1 membrane trafficking protein [Source:VGNC Symbol;Acc:VGNC:94302]
ENSSSCG00000017613	COIL	coilin [Source:VGNC Symbol;Acc:VGNC:86860]
ENSSSCG00000017723	CCL2	chemokine (C-C motif) ligand 2 [Source:NCBI gene (formerly Entrezgene);Acc:397422]
ENSSSCG00000017741	TEFM	transcription elongation factor, mitochondrial [Source:VGNC Symbol;Acc:VGNC:93865]
ENSSSCG00000017747	RAB11FIP4	RAB11 family interacting protein 4 [Source:VGNC Symbol;Acc:VGNC:92041]
ENSSSCG00000017791		slingshot protein phosphatase 2 [Source:VGNC Symbol;Acc:VGNC:93486]
ENSSSCG00000017801
ENSSSCG00000017861	ASPA	aspartoacylase [Source:VGNC Symbol;Acc:VGNC:85582]
ENSSSCG00000017993	NTN1	netrin 1 [Source:VGNC Symbol;Acc:VGNC:90931]
ENSSSCG00000020439	RNaseP_nuc	Nuclear RNase P [Source:RFAM;Acc:RF00009]
ENSSSCG00000020701	TTC9	tetratricopeptide repeat domain 9 [Source:VGNC Symbol;Acc:VGNC:94560]
ENSSSCG00000020878	HNRNPLL	heteroous nuclear ribonucleoprotein L like [Source:VGNC Symbol;Acc:VGNC:88923]
ENSSSCG00000020912	HECTD2	HECT domain E3 ubiquitin protein ligase 2 [Source:VGNC Symbol;Acc:VGNC:88833]
ENSSSCG00000021036	RAB3B	RAB3B, member RAS onco family [Source:VGNC Symbol;Acc:VGNC:98265]
ENSSSCG00000021161	CKS2	CDC28 protein kinase regulatory subunit 2 [Source:VGNC Symbol;Acc:VGNC:103924]
ENSSSCG00000021238	STX1B	syntaxin 1B [Source:VGNC Symbol;Acc:VGNC:98352]
ENSSSCG00000021460	NYX	nyctalopin [Source:VGNC Symbol;Acc:VGNC:91004]
ENSSSCG00000021576		CD83 molecule [Source:VGNC Symbol;Acc:VGNC:86433]
ENSSSCG00000021640	ZNF879	zinc finger protein 879 [Source:HGNC Symbol;Acc:HGNC:37273]
ENSSSCG00000021688	ZDHHC13	zinc finger DHHC-type palmitoyltransferase 13 [Source:VGNC Symbol;Acc:VGNC:95116]
ENSSSCG00000021696	NRSN1	neurensin 1 [Source:VGNC Symbol;Acc:VGNC:90902]
ENSSSCG00000021706	KIF21B	kinesin family member 21B [Source:VGNC Symbol;Acc:VGNC:96219]
ENSSSCG00000022101	BRCA1	BRCA1 DNA repair associated [Source:VGNC Symbol;Acc:VGNC:85869]
ENSSSCG00000022289	PCDH1	protocadherin 1 [Source:VGNC Symbol;Acc:VGNC:91211]
ENSSSCG00000022395	SLC25A35	solute carrier family 25 member 35 [Source:VGNC Symbol;Acc:VGNC:93011]
ENSSSCG00000022447	F3	coagulation factor III, tissue factor [Source:VGNC Symbol;Acc:VGNC:87864]
ENSSSCG00000022553	TNRC18	trinucleotide repeat containing 18 [Source:VGNC Symbol;Acc:VGNC:94291]
ENSSSCG00000022592	FIBIN	fin bud initiation factor homolog [Source:VGNC Symbol;Acc:VGNC:99750]
ENSSSCG00000022689	GADD45B	growth arrest and DNA damage inducible beta [Source:VGNC Symbol;Acc:VGNC:88317]
ENSSSCG00000022738
ENSSSCG00000022784	PLEKHO1	pleckstrin homology domain containing O1 [Source:VGNC Symbol;Acc:VGNC:91554]
ENSSSCG00000022845	PJA2	praja ring finger ubiquitin ligase 2 [Source:VGNC Symbol;Acc:VGNC:91470]
ENSSSCG00000022895	CRYBG3	crystallin beta-gamma domain containing 3 [Source:VGNC Symbol;Acc:VGNC:87020]
ENSSSCG00000022933	EFR3B	EFR3 homolog B [Source:VGNC Symbol;Acc:VGNC:87580]
ENSSSCG00000022961	CLMP	CXADR like membrane protein [Source:VGNC Symbol;Acc:VGNC:86770]
ENSSSCG00000022993	TBC1D8B	TBC1 domain family member 8B [Source:VGNC Symbol;Acc:VGNC:93780]
ENSSSCG00000023026	CLCN5	chloride voltage-gated channel 5 [Source:VGNC Symbol;Acc:VGNC:103925]
ENSSSCG00000023031	TNNT2	troponin T2, cardiac type [Source:VGNC Symbol;Acc:VGNC:95549]
ENSSSCG00000023045
ENSSSCG00000023133	OSBPL6	oxysterol binding protein like 6 [Source:VGNC Symbol;Acc:VGNC:95807]
ENSSSCG00000023166	RNF227	ring finger protein 227 [Source:VGNC Symbol;Acc:VGNC:99033]
ENSSSCG00000023181	ZNF385B	zinc finger protein 385B [Source:VGNC Symbol;Acc:VGNC:98425]
ENSSSCG00000023584
ENSSSCG00000024045	CASTOR2	cytosolic arginine sensor for mTORC1 subunit 2 [Source:HGNC Symbol;Acc:HGNC:37073]
ENSSSCG00000024096	RIPK2	receptor interacting serine/threonine kinase 2 [Source:VGNC Symbol;Acc:VGNC:98848]
ENSSSCG00000024180	ACBD3	acyl-CoA binding domain containing 3 [Source:VGNC Symbol;Acc:VGNC:95641]
ENSSSCG00000024299	SCN3B	sodium voltage-gated channel beta subunit 3 [Source:VGNC Symbol;Acc:VGNC:92634]
ENSSSCG00000025290	ZNF596	zinc finger protein 596 [Source:HGNC Symbol;Acc:HGNC:27268]
ENSSSCG00000025403
ENSSSCG00000025447	MID1IP1	MID1 interacting protein 1 [Source:VGNC Symbol;Acc:VGNC:90214]
ENSSSCG00000025822	SFRP1	secreted frizzled related protein 1 [Source:VGNC Symbol;Acc:VGNC:95493]
ENSSSCG00000026068	GRHL1	grainyhead like transcription factor 1 [Source:VGNC Symbol;Acc:VGNC:88666]
ENSSSCG00000026110	SRPK2	SRSF protein kinase 2 [Source:VGNC Symbol;Acc:VGNC:93463]
ENSSSCG00000026585	PROCR	protein C receptor [Source:VGNC Symbol;Acc:VGNC:96506]
ENSSSCG00000026597	SLC38A4	solute carrier family 38 member 4 [Source:VGNC Symbol;Acc:VGNC:93096]
ENSSSCG00000026761	CCT8	chaperonin containing TCP1 subunit 8 [Source:VGNC Symbol;Acc:VGNC:86386]
ENSSSCG00000026991	LURAP1	leucine rich adaptor protein 1 [Source:VGNC Symbol;Acc:VGNC:89895]
ENSSSCG00000027052	PEX11A	peroxisomal biosis factor 11 alpha [Source:VGNC Symbol;Acc:VGNC:91321]
ENSSSCG00000027144	LMNTD1	lamin tail domain containing 1 [Source:VGNC Symbol;Acc:VGNC:89762]
ENSSSCG00000027266	PNPLA3	patatin like phospholipase domain containing 3 [Source:VGNC Symbol;Acc:VGNC:103312]
ENSSSCG00000027301
ENSSSCG00000027404	UNC93A	unc-93 homolog A [Source:VGNC Symbol;Acc:VGNC:94711]
ENSSSCG00000027421
ENSSSCG00000027467	DZIP1L	DAZ interacting zinc finger protein 1 like [Source:VGNC Symbol;Acc:VGNC:87511]
ENSSSCG00000027738	LRRFIP2	LRR binding FLII interacting protein 2 [Source:VGNC Symbol;Acc:VGNC:89858]
ENSSSCG00000027801	VTN	vitronectin [Source:VGNC Symbol;Acc:VGNC:98411]
ENSSSCG00000027846	RRP15	ribosomal RNA processing 15 homolog [Source:VGNC Symbol;Acc:VGNC:96036]
ENSSSCG00000028172	FAM78A	family with sequence similarity 78 member A [Source:VGNC Symbol;Acc:VGNC:87984]
ENSSSCG00000028218	CEACAM20	CEA cell adhesion molecule 20 [Source:VGNC Symbol;Acc:VGNC:96945]
ENSSSCG00000028282	SLC1A4	solute carrier family 1 member 4 [Source:VGNC Symbol;Acc:VGNC:92966]
ENSSSCG00000028341
ENSSSCG00000028420	EIF4E	eukaryotic translation initiation factor 4E [Source:VGNC Symbol;Acc:VGNC:87626]
ENSSSCG00000028944
ENSSSCG00000029249	NAV3	neuron navigator 3 [Source:VGNC Symbol;Acc:VGNC:90589]
ENSSSCG00000029438	SESN2	sestrin 2 [Source:VGNC Symbol;Acc:VGNC:92754]
ENSSSCG00000029593	FOXN2	forkhead box N2 [Source:VGNC Symbol;Acc:VGNC:88219]
ENSSSCG00000029606	AOX1	aldehyde oxidase 1 [Source:VGNC Symbol;Acc:VGNC:108262]
ENSSSCG00000029687	PGAP4	post-GPI attachment to proteins GalNAc transferase 4 [Source:VGNC Symbol;Acc:VGNC:91344]
ENSSSCG00000029879	LTF	lactotransferrin [Source:VGNC Symbol;Acc:VGNC:89891]
ENSSSCG00000029886	LYVE1	lymphatic vessel endothelial hyaluronan receptor 1 [Source:VGNC Symbol;Acc:VGNC:89922]
ENSSSCG00000030278	MLLT11	MLLT11 transcription factor 7 cofactor [Source:VGNC Symbol;Acc:VGNC:96591]
ENSSSCG00000030325	C1QTNF6	C1q and TNF related 6 [Source:VGNC Symbol;Acc:VGNC:85985]
ENSSSCG00000030505	PLEKHN1	pleckstrin homology domain containing N1 [Source:VGNC Symbol;Acc:VGNC:98535]
ENSSSCG00000030626	ALDH1L1	aldehyde dehydrogenase 1 family member L1 [Source:VGNC Symbol;Acc:VGNC:97881]
ENSSSCG00000030877	FRMPD4	FERM and PDZ domain containing 4 [Source:VGNC Symbol;Acc:VGNC:88243]
ENSSSCG00000031147	ACAP2	ArfGAP with coiled-coil, ankyrin repeat and PH domains 2 [Source:VGNC Symbol;Acc:VGNC:85002]
ENSSSCG00000031152
ENSSSCG00000031359	MT4	metallothionein 4 [Source:VGNC Symbol;Acc:VGNC:90433]
ENSSSCG00000031598	CDADC1	cytidine and dCMP deaminase domain containing 1 [Source:VGNC Symbol;Acc:VGNC:86440]
ENSSSCG00000031692
ENSSSCG00000031728	ABRA	actin binding Rho activating protein [Source:VGNC Symbol;Acc:VGNC:84990]
ENSSSCG00000031799	TMEM139	transmembrane protein 139 [Source:VGNC Symbol;Acc:VGNC:94087]
ENSSSCG00000031819	TP53I11	tumor protein p53 inducible protein 11 [Source:VGNC Symbol;Acc:VGNC:94326]
ENSSSCG00000031954	SLC39A10	solute carrier family 39 member 10 [Source:VGNC Symbol;Acc:VGNC:95952]
ENSSSCG00000031970	RASSF5	Ras association domain family member 5 [Source:VGNC Symbol;Acc:VGNC:92125]
ENSSSCG00000032053	ST8SIA5	ST8 alpha-N-acetyl-neuraminide alpha-2,8-sialyltransferase 5 [Source:VGNC Symbol;Acc:VGNC:93520]
ENSSSCG00000032140	U3	Small nucleolar RNA U3 [Source:RFAM;Acc:RF00012]
ENSSSCG00000032157	GVQW3	GVQW motif containing 3 [Source:VGNC Symbol;Acc:VGNC:88755]
ENSSSCG00000032164	PEA15	proliferation and apoptosis adaptor protein 15 [Source:VGNC Symbol;Acc:VGNC:98181]
ENSSSCG00000032261	CCDC117	coiled-coil domain containing 117 [Source:VGNC Symbol;Acc:VGNC:86248]
ENSSSCG00000032301
ENSSSCG00000032377	RALGAPA1	Ral GTPase activating protein catalytic subunit alpha 1 [Source:VGNC Symbol;Acc:VGNC:92071]
ENSSSCG00000032443	KIAA0895L	KIAA0895 like [Source:VGNC Symbol;Acc:VGNC:89437]
ENSSSCG00000032580	MGST1	microsomal glutathione S-transferase 1 [Source:VGNC Symbol;Acc:VGNC:103301]
ENSSSCG00000032687	CYP4V2	cytochrome P450 family 4 subfamily V member 2 [Source:VGNC Symbol;Acc:VGNC:103361]
ENSSSCG00000032715	CERS6	ceramide synthase 6 [Source:VGNC Symbol;Acc:VGNC:96025]
ENSSSCG00000032747		glutamyl-tRNA amidotransferase subunit C [Source:VGNC Symbol;Acc:VGNC:103948]
ENSSSCG00000032777	CXCL9	C-X-C motif chemokine ligand 9 [Source:VGNC Symbol;Acc:VGNC:87107]
ENSSSCG00000032857	S100A12	S100 calcium binding protein A12 [Source:VGNC Symbol;Acc:VGNC:92538]
ENSSSCG00000032889	ASB12	ankyrin repeat and SOCS box containing 12 [Source:VGNC Symbol;Acc:VGNC:85561]
ENSSSCG00000032903	FAAP20	FA core complex associated protein 20 [Source:HGNC Symbol;Acc:HGNC:26428]
ENSSSCG00000033213	LYRM7	LYR motif containing 7 [Source:VGNC Symbol;Acc:VGNC:89916]
ENSSSCG00000033335	AKIP1	A-kinase interacting protein 1 [Source:VGNC Symbol;Acc:VGNC:85226]
ENSSSCG00000033811	CBFB	core-binding factor subunit beta [Source:VGNC Symbol;Acc:VGNC:86221]
ENSSSCG00000033849	CD37	CD37 molecule [Source:VGNC Symbol;Acc:VGNC:86411]
ENSSSCG00000033894		laminin subunit alpha 2 [Source:VGNC Symbol;Acc:VGNC:101493]
ENSSSCG00000034015	XIRP1	xin actin binding repeat containing 1 [Source:NCBI gene (formerly Entrezgene);Acc:100134978]
ENSSSCG00000034044	RASD1	ras related dexamethasone induced 1 [Source:VGNC Symbol;Acc:VGNC:92107]
ENSSSCG00000034102	DGAT2	diacylglycerol O-acyltransferase 2 [Source:NCBI gene (formerly Entrezgene);Acc:100294675]
ENSSSCG00000034284	LAIR1	leukocyte associated immunoglobulin like receptor 1 [Source:HGNC Symbol;Acc:HGNC:6477]
ENSSSCG00000034435	U1	U1 spliceosomal RNA [Source:RFAM;Acc:RF00003]
ENSSSCG00000034615	TNFAIP8L1	TNF alpha induced protein 8 like 1 [Source:VGNC Symbol;Acc:VGNC:94254]
ENSSSCG00000034618	ZMYM6	zinc finger MYM-type containing 6 [Source:VGNC Symbol;Acc:VGNC:95185]
ENSSSCG00000034786	HACD2	3-hydroxyacyl-CoA dehydratase 2 [Source:VGNC Symbol;Acc:VGNC:88766]
ENSSSCG00000034914		CD163 molecule-like 1 [Source:NCBI gene (formerly Entrezgene);Acc:100144477]
ENSSSCG00000034972	CNIH3	cornichon family AMPA receptor auxiliary protein 3 [Source:VGNC Symbol;Acc:VGNC:108266]
ENSSSCG00000034993	NREP	neuronal reration related protein [Source:VGNC Symbol;Acc:VGNC:107161]
ENSSSCG00000034995	Metazoa_SRP	Metazoan signal recognition particle RNA [Source:RFAM;Acc:RF00017]
ENSSSCG00000035227	ESRP2	epithelial splicing regulatory protein 2 [Source:VGNC Symbol;Acc:VGNC:87792]
ENSSSCG00000035379	JCHAIN	joining chain of multimeric IgA and IgM [Source:VGNC Symbol;Acc:VGNC:89281]
ENSSSCG00000035421	ATP8A2	ATPase phospholipid transporting 8A2 [Source:HGNC Symbol;Acc:HGNC:13533]
ENSSSCG00000035521	KLHL38	kelch like family member 38 [Source:VGNC Symbol;Acc:VGNC:89531]
ENSSSCG00000035537	RUNX1	RUNX family transcription factor 1 [Source:VGNC Symbol;Acc:VGNC:92516]
ENSSSCG00000035619	TMEM135	transmembrane protein 135 [Source:VGNC Symbol;Acc:VGNC:94085]
ENSSSCG00000035760	RFLNA	refilin A [Source:VGNC Symbol;Acc:VGNC:92238]
ENSSSCG00000035791	SIX5	SIX homeobox 5 [Source:VGNC Symbol;Acc:VGNC:92896]
ENSSSCG00000035805	DLK1	delta like non-canonical Notch ligand 1 [Source:VGNC Symbol;Acc:VGNC:87333]
ENSSSCG00000035818	FHIT	fragile histidine triad diadenosine triphosphatase [Source:HGNC Symbol;Acc:HGNC:3701]
ENSSSCG00000036256	MAD2L1	mitotic arrest deficient 2 like 1 [Source:VGNC Symbol;Acc:VGNC:89939]
ENSSSCG00000036403	FAM180A	family with sequence similarity 180 member A [Source:VGNC Symbol;Acc:VGNC:87934]
ENSSSCG00000036534	MYOM3	myomesin 3 [Source:VGNC Symbol;Acc:VGNC:90541]
ENSSSCG00000036566	LY6G6C	lymphocyte antigen 6 family member G6C [Source:VGNC Symbol;Acc:VGNC:89902]
ENSSSCG00000036570
ENSSSCG00000036724	CRYAB	crystallin alpha B [Source:VGNC Symbol;Acc:VGNC:87013]
ENSSSCG00000036933	NR1D1	nuclear receptor subfamily 1 group D member 1 [Source:VGNC Symbol;Acc:VGNC:90869]
ENSSSCG00000037066	GADD45A	growth arrest and DNA damage inducible alpha [Source:VGNC Symbol;Acc:VGNC:88316]
ENSSSCG00000037284	CCDC85C	coiled-coil domain containing 85C [Source:VGNC Symbol;Acc:VGNC:86322]
ENSSSCG00000037355	RNF115	ring finger protein 115 [Source:VGNC Symbol;Acc:VGNC:92348]
ENSSSCG00000037527	CPLX1	complexin 1 [Source:VGNC Symbol;Acc:VGNC:86943]
ENSSSCG00000037567
ENSSSCG00000037652
ENSSSCG00000037808
ENSSSCG00000037918	ADIRF	adiposis regulatory factor [Source:VGNC Symbol;Acc:VGNC:85142]
ENSSSCG00000038089	COL18A1	collagen type XVIII alpha 1 chain [Source:VGNC Symbol;Acc:VGNC:86869]
ENSSSCG00000038144
ENSSSCG00000038255	ART1	ADP-ribosyltransferase 1 [Source:VGNC Symbol;Acc:VGNC:85551]
ENSSSCG00000038366	RAP2B	RAP2B, member of RAS onco family [Source:VGNC Symbol;Acc:VGNC:92089]
ENSSSCG00000038410	CPEB2	cytoplasmic polyadenylation element binding protein 2 [Source:VGNC Symbol;Acc:VGNC:86937]
ENSSSCG00000038439	PRX	periaxin [Source:VGNC Symbol;Acc:VGNC:91891]
ENSSSCG00000038491	MEX3B	mex-3 RNA binding family member B [Source:VGNC Symbol;Acc:VGNC:90169]
ENSSSCG00000038522	FAM162B	family with sequence similarity 162 member B [Source:VGNC Symbol;Acc:VGNC:87919]
ENSSSCG00000038618	RFLNB	refilin B [Source:VGNC Symbol;Acc:VGNC:92239]
ENSSSCG00000038646	ENAH	ENAH actin regulator [Source:VGNC Symbol;Acc:VGNC:108271]
ENSSSCG00000038701	EFNA2	ephrin A2 [Source:VGNC Symbol;Acc:VGNC:87573]
ENSSSCG00000038779	MACIR	macrophage immunometabolism regulator [Source:VGNC Symbol;Acc:VGNC:89936]
ENSSSCG00000038853	GPR137B	G protein-coupled receptor 137B [Source:VGNC Symbol;Acc:VGNC:88601]
ENSSSCG00000038913	HERC4	HECT and RLD domain containing E3 ubiquitin protein ligase 4 [Source:VGNC Symbol;Acc:VGNC:107143]
ENSSSCG00000038948	ETS2	ETS proto-onco 2, transcription factor [Source:VGNC Symbol;Acc:VGNC:87809]
ENSSSCG00000039103	ADIPOQ	adiponectin, C1Q and collagen domain containing [Source:VGNC Symbol;Acc:VGNC:85140]
ENSSSCG00000039442	BMP2	bone morphotic protein 2 [Source:VGNC Symbol;Acc:VGNC:95488]
ENSSSCG00000039500	MADCAM1	mucosal vascular addressin cell adhesion molecule 1 [Source:NCBI gene (formerly Entrezgene);Acc:492312]
ENSSSCG00000039506		myosin light chain 6 [Source:NCBI gene (formerly Entrezgene);Acc:396807]
ENSSSCG00000039715	FAHD1	fumarylacetoacetate hydrolase domain containing 1 [Source:HGNC Symbol;Acc:HGNC:14169]
ENSSSCG00000039862	TRIB3	tribbles pseudokinase 3 [Source:VGNC Symbol;Acc:VGNC:95791]
ENSSSCG00000039867	UCK2	uridine-cytidine kinase 2 [Source:VGNC Symbol;Acc:VGNC:98399]
ENSSSCG00000039874	CCL26	C-C motif chemokine ligand 26 [Source:VGNC Symbol;Acc:VGNC:86341]
ENSSSCG00000040100		inositol-trisphosphate 3-kinase B [Source:VGNC Symbol;Acc:VGNC:99718]
ENSSSCG00000040162	NUPR1	nuclear protein 1, transcriptional regulator [Source:VGNC Symbol;Acc:VGNC:90989]
ENSSSCG00000040183	CDK6	cyclin dependent kinase 6 [Source:HGNC Symbol;Acc:HGNC:1777]
ENSSSCG00000040286	CYLD	CYLD lysine 63 deubiquitinase [Source:VGNC Symbol;Acc:VGNC:87130]
ENSSSCG00000040348	LIN7A	lin-7 homolog A, crumbs cell polarity complex component [Source:VGNC Symbol;Acc:VGNC:89730]
ENSSSCG00000040464	LEP	leptin [Source:VGNC Symbol;Acc:VGNC:89684]
ENSSSCG00000040535
ENSSSCG00000040681	FABP4	fatty acid binding protein 4, adipocyte [Source:NCBI gene (formerly Entrezgene);Acc:399533]
ENSSSCG00000041218
ENSSSCG00000041264
ENSSSCG00000041449
ENSSSCG00000042203
ENSSSCG00000042233
ENSSSCG00000042327	OVOL3	ovo like zinc finger 3 [Source:HGNC Symbol;Acc:HGNC:14186]
ENSSSCG00000042640
ENSSSCG00000042682
ENSSSCG00000042694
ENSSSCG00000044335
ENSSSCG00000044397
ENSSSCG00000044418
ENSSSCG00000044553	DDIT3	DNA damage inducible transcript 3 [Source:NCBI gene (formerly Entrezgene);Acc:100240743]
ENSSSCG00000045345
ENSSSCG00000045735
ENSSSCG00000045776
ENSSSCG00000045823
ENSSSCG00000046026
ENSSSCG00000046117
ENSSSCG00000046556
ENSSSCG00000046645
ENSSSCG00000046747
ENSSSCG00000046945
ENSSSCG00000048033
ENSSSCG00000048443	APLN	apelin [Source:HGNC Symbol;Acc:HGNC:16665]
ENSSSCG00000049025	PLEKHA3	pleckstrin homology domain containing A3 [Source:NCBI gene (formerly Entrezgene);Acc:100154010]
ENSSSCG00000049865
ENSSSCG00000050099
ENSSSCG00000050408	PSORS1C2	psoriasis susceptibility 1 candidate 2 [Source:NCBI gene (formerly Entrezgene);Acc:396560]
ENSSSCG00000050540
ENSSSCG00000050649
ENSSSCG00000050998
