# Supplementary material for: Profiling of N6-methyladenosine methylation in porcine longissimus dorsi muscle and unravelling the hub gene ADIPOQ promotes adipogenesis in an m6A-YTHDF1–dependent manner
Source: J Anim Sci Biotechnol. 2023 Apr 6;14:50. doi: 10.1186/s40104-023-00833-4 (PMC10077699; doi:10.1186/s40104-023-00833-4)
Supplement: Supplementary file 6 — Additional file 6: Table S4. Methylated and RNA expression co-differential genes [file 40104_2023_833_MOESM6_ESM.xlsx]

## Sheet: Sheet1
Gene stable ID	Gene name	Log2FoldChange (DEG)	P-value (DEG)	P-value (m6A)	Log2FoldChange (m6A)	Gene description
ENSSSCG00000032301	-	-3.00175	0.00664103	0.0343191	-4.41076	-
ENSSSCG00000048443	APLN	-0.95523	0.0137934	0.0375739	-3.24566	apelin [Source:HGNC Symbol;Acc:HGNC:16665]
ENSSSCG00000013351	NAV2	-1.19608	0.0179453	0.033772	-2.90817	neuron navigator 2 [Source:VGNC Symbol;Acc:VGNC:90588]
ENSSSCG00000022689	GADD45B	1.19465	0.0106352	0.0275566	-2.5031	growth arrest and DNA damage inducible beta [Source:VGNC Symbol;Acc:VGNC:88317]
ENSSSCG00000023031	TNNT2	-1.38486	0.0199932	0.0106644	-1.47417	troponin T2, cardiac type [Source:VGNC Symbol;Acc:VGNC:95549]
ENSSSCG00000006352	MPZ	-0.826998	0.00180417	0.00167801	-1.32338	myelin protein zero [Source:VGNC Symbol;Acc:VGNC:90334]
ENSSSCG00000022289	PCDH1	-0.673326	0.00286088	0.0418574	-1.1684	protocadherin 1 [Source:VGNC Symbol;Acc:VGNC:91211]
ENSSSCG00000027421	-	0.871011	0.000625864	0.0129336	-1.08632	-
ENSSSCG00000032889	ASB12	-0.866148	0.000183912	0.0121439	-0.989421	ankyrin repeat and SOCS box containing 12 [Source:VGNC Symbol;Acc:VGNC:85561]
ENSSSCG00000015099	BCL9L	-0.627748	0.00752629	0.00483382	-0.798967	BCL9 like [Source:VGNC Symbol;Acc:VGNC:96568]
ENSSSCG00000036570	-	-1.05258	7.54944e-05	0.0217888	-0.77747	-
ENSSSCG00000024045	CASTOR2	-0.614808	0.00770848	0.0499244	-0.763549	cytosolic arginine sensor for mTORC1 subunit 2 [Source:HGNC Symbol;Acc:HGNC:37073]
ENSSSCG00000021576	-	-0.998961	1.59924e-06	0.0132779	-0.718168	CD83 molecule [Source:VGNC Symbol;Acc:VGNC:86433]
ENSSSCG00000025447	MID1IP1	-0.760087	0.000236469	0.0138002	-0.716211	MID1 interacting protein 1 [Source:VGNC Symbol;Acc:VGNC:90214]
ENSSSCG00000012525	BEX1	-0.622103	0.0296319	0.0383233	-0.618337	brain expressed, X-linked 1 [Source:NCBI gene (formerly Entrezgene);Acc:100513130]
ENSSSCG00000035760	RFLNA	1.35948	0.00168663	0.0466295	-0.596805	refilin A [Source:VGNC Symbol;Acc:VGNC:92238]
ENSSSCG00000001695	VEGFA	0.669499	0.0107689	0.0433286	0.605535	vascular endothelial growth factor A [Source:VGNC Symbol;Acc:VGNC:94815]
ENSSSCG00000022784	PLEKHO1	0.609292	0.00536109	0.0258848	0.609861	pleckstrin homology domain containing O1 [Source:VGNC Symbol;Acc:VGNC:91554]
ENSSSCG00000027052	PEX11A	0.628023	0.000602251	0.00580459	0.618842	peroxisomal biosis factor 11 alpha [Source:VGNC Symbol;Acc:VGNC:91321]
ENSSSCG00000008230	ATOH8	1.01566	0.00106545	0.0184949	0.69958	atonal bHLH transcription factor 8 [Source:VGNC Symbol;Acc:VGNC:85633]
ENSSSCG00000002315	SLC8A3	0.63522	0.000913063	0.0373022	0.747646	solute carrier family 8 member A3 [Source:VGNC Symbol;Acc:VGNC:93180]
ENSSSCG00000025290	ZNF596	0.707765	0.000975378	0.0274454	0.749535	zinc finger protein 596 [Source:HGNC Symbol;Acc:HGNC:27268]
ENSSSCG00000044553	DDIT3	0.750137	0.0255501	0.0281183	0.80136	DNA damage inducible transcript 3 [Source:NCBI gene (formerly Entrezgene);Acc:100240743]
ENSSSCG00000014921	PRSS23	0.65896	0.0240835	0.0386959	0.81766	serine protease 23 [Source:VGNC Symbol;Acc:VGNC:91880]
ENSSSCG00000010184	AGT	0.688028	0.0104129	0.0189836	0.823451	angiotensinogen [Source:VGNC Symbol;Acc:VGNC:85190]
ENSSSCG00000030505	PLEKHN1	4.18724	0.00224939	0.0302637	0.855614	pleckstrin homology domain containing N1 [Source:VGNC Symbol;Acc:VGNC:98535]
ENSSSCG00000040162	NUPR1	0.704678	0.0149387	0.0234591	0.866552	nuclear protein 1, transcriptional regulator [Source:VGNC Symbol;Acc:VGNC:90989]
ENSSSCG00000032164	PEA15	0.588746	0.0054042	0.00992023	0.869891	proliferation and apoptosis adaptor protein 15 [Source:VGNC Symbol;Acc:VGNC:98181]
ENSSSCG00000009844	HSPB8	0.782499	0.00393514	0.0292713	0.897106	heat shock protein family B (small) member 8 [Source:VGNC Symbol;Acc:VGNC:96685]
ENSSSCG00000026585	PROCR	0.862579	0.000743663	0.00315328	0.899767	protein C receptor [Source:VGNC Symbol;Acc:VGNC:96506]
ENSSSCG00000004241	GJA1	0.805747	0.00787282	0.010597	0.906721	gap junction protein alpha 1 [Source:VGNC Symbol;Acc:VGNC:103098]
ENSSSCG00000022592	FIBIN	0.725124	0.00681352	0.0230945	0.959162	fin bud initiation factor homolog [Source:VGNC Symbol;Acc:VGNC:99750]
ENSSSCG00000028420	EIF4E	0.619298	0.0259617	0.0316522	0.968787	eukaryotic translation initiation factor 4E [Source:VGNC Symbol;Acc:VGNC:87626]
ENSSSCG00000031728	ABRA	1.13537	0.00960826	0.04229	0.986369	actin binding Rho activating protein [Source:VGNC Symbol;Acc:VGNC:84990]
ENSSSCG00000038948	ETS2	0.590074	0.00858959	0.00840354	0.988377	ETS proto-onco 2, transcription factor [Source:VGNC Symbol;Acc:VGNC:87809]
ENSSSCG00000015014	ZC3H12C	0.631855	0.00181196	0.00932347	0.99267	zinc finger CCCH-type containing 12C [Source:VGNC Symbol;Acc:VGNC:95091]
ENSSSCG00000034284	LAIR1	-0.864079	0.0265605	0.0425129	1.00568	leukocyte associated immunoglobulin like receptor 1 [Source:HGNC Symbol;Acc:HGNC:6477]
ENSSSCG00000003451	PDPN	0.608647	0.00730269	0.0102214	1.03394	podoplanin [Source:VGNC Symbol;Acc:VGNC:91288]
ENSSSCG00000013408	ADM	1.00016	0.00801342	0.0120743	1.04025	adrenomedullin [Source:VGNC Symbol;Acc:VGNC:85144]
ENSSSCG00000031598	CDADC1	0.745621	0.00573223	0.0132857	1.06903	cytidine and dCMP deaminase domain containing 1 [Source:VGNC Symbol;Acc:VGNC:86440]
ENSSSCG00000014156	ARRDC3	0.915663	0.0170715	0.0292566	1.07569	arrestin domain containing 3 [Source:VGNC Symbol;Acc:VGNC:85546]
ENSSSCG00000010687	INPP5F	0.717076	0.000702626	0.0113353	1.11074	inositol polyphosphate-5-phosphatase F [Source:VGNC Symbol;Acc:VGNC:89145]
ENSSSCG00000022447	F3	1.00734	0.00138353	0.0329567	1.13119	coagulation factor III, tissue factor [Source:VGNC Symbol;Acc:VGNC:87864]
ENSSSCG00000040286	CYLD	0.911204	0.00421681	0.0287427	1.17819	CYLD lysine 63 deubiquitinase [Source:VGNC Symbol;Acc:VGNC:87130]
ENSSSCG00000025822	SFRP1	0.893732	0.000564102	0.011229	1.2159	secreted frizzled related protein 1 [Source:VGNC Symbol;Acc:VGNC:95493]
ENSSSCG00000017741	TEFM	0.660549	0.0148896	0.00257071	1.23531	transcription elongation factor, mitochondrial [Source:VGNC Symbol;Acc:VGNC:93865]
ENSSSCG00000000808	SLC38A2	0.668651	0.00595442	0.0166179	1.28452	solute carrier family 38 member 2 [Source:VGNC Symbol;Acc:VGNC:93094]
ENSSSCG00000040681	aP2	1.02542	7.97265e-06	0.00293706	1.2943	fatty acid binding protein 4, adipocyte [Source:NCBI gene (formerly Entrezgene);Acc:399533]
ENSSSCG00000017801	-	1.77098	4.33208e-06	0.0167506	1.30085	-
ENSSSCG00000010522	ANKRD2	1.33118	0.00050245	0.0020374	1.30216	ankyrin repeat domain 2 [Source:VGNC Symbol;Acc:VGNC:107364]
ENSSSCG00000010992	-	0.649485	0.0175584	0.0144303	1.34756	aquaporin 7 [Source:NCBI gene (formerly Entrezgene);Acc:100126283]
ENSSSCG00000015334	PDK4	1.21137	0.0262938	0.0175235	1.35665	pyruvate dehydrogenase kinase 4 [Source:VGNC Symbol;Acc:VGNC:91280]
ENSSSCG00000001849	ANPEP	0.76325	0.0174259	0.0352881	1.35872	alanyl aminopeptidase, membrane [Source:VGNC Symbol;Acc:VGNC:85362]
ENSSSCG00000016983	STC2	0.925304	0.0011329	0.0211619	1.4259	stanniocalcin 2 [Source:VGNC Symbol;Acc:VGNC:93543]
ENSSSCG00000039506	-	0.629529	0.0111072	0.0174194	1.45413	myosin light chain 6 [Source:NCBI gene (formerly Entrezgene);Acc:396807]
ENSSSCG00000000151	-	1.93955	0.0356217	0.0474191	1.47898	-
ENSSSCG00000046945	-	0.656669	0.0244283	0.0338003	1.48223	-
ENSSSCG00000026110	SRPK2	1.07502	0.00488335	0.00993149	1.57673	SRSF protein kinase 2 [Source:VGNC Symbol;Acc:VGNC:93463]
ENSSSCG00000010370	-	1.02602	0.00360341	0.027005	1.64407	annexin A8 [Source:NCBI gene (formerly Entrezgene);Acc:100155930]
ENSSSCG00000009334	HSPH1	1.14859	0.0105166	0.0351335	1.67532	heat shock protein family H (Hsp110) member 1 [Source:NCBI gene (formerly Entrezgene);Acc:100048931]
ENSSSCG00000000896	NTN4	1.33774	0.000171474	0.0384808	1.68635	netrin 4 [Source:VGNC Symbol;Acc:VGNC:90933]
ENSSSCG00000009592	NFIL3	1.39144	0.000614355	0.0287479	1.8063	nuclear factor, interleukin 3 regulated [Source:VGNC Symbol;Acc:VGNC:90717]
ENSSSCG00000000207	-	1.67089	0.0269855	0.0023975	1.87048	-
ENSSSCG00000022845	PJA2	0.675033	0.00575613	0.00131461	1.8751	praja ring finger ubiquitin ligase 2 [Source:VGNC Symbol;Acc:VGNC:91470]
ENSSSCG00000039103	ADIPOQ	2.16542	7.65331e-14	5.09082e-05	2.01614	adiponectin, C1Q and collagen domain containing [Source:VGNC Symbol;Acc:VGNC:85140]
ENSSSCG00000009789	HCAR1	1.7153	0.0257694	0.0248885	2.06981	hydroxycarboxylic acid receptor 1 [Source:VGNC Symbol;Acc:VGNC:88797]
ENSSSCG00000040464	LEP	2.43793	0.00150182	0.0424832	2.19539	leptin [Source:VGNC Symbol;Acc:VGNC:89684]
ENSSSCG00000013347	PRMT3	0.779726	0.000169054	0.0304835	2.31937	protein arginine methyltransferase 3 [Source:VGNC Symbol;Acc:VGNC:91821]
ENSSSCG00000035379	JCHAIN	0.766554	0.000156444	0.028301	2.44457	joining chain of multimeric IgA and IgM [Source:VGNC Symbol;Acc:VGNC:89281]
ENSSSCG00000036566	LY6G6C	1.18107	0.00410025	0.0375222	2.53164	lymphocyte antigen 6 family member G6C [Source:VGNC Symbol;Acc:VGNC:89902]
