# Supplementary material for: Profiling of N6-methyladenosine methylation in porcine longissimus dorsi muscle and unravelling the hub gene ADIPOQ promotes adipogenesis in an m6A-YTHDF1–dependent manner
Source: J Anim Sci Biotechnol. 2023 Apr 6;14:50. doi: 10.1186/s40104-023-00833-4 (PMC10077699; doi:10.1186/s40104-023-00833-4)
Supplement: Supplementary file 7 — Additional file 7: Table S5. KEGG and GO analysis of gene set from Table S1-S4 [file 40104_2023_833_MOESM7_ESM.xlsx]

## Sheet: Table S1
ID	Term	Term PValue	Term PValue Corrected with Bonferroni step down	Group PValue	Group PValue Corrected with Bonferroni step down	GOLevels	GOGroups	% Associated Genes	Nr. Genes	Associated Genes Found
GO:0006081	cellular aldehyde metabolic process	0.000547096	0.000547096	0.000547096	0.00109419	[3]	Group0	4.41176	3	[BMP2, DDR2, SDR16C5]
GO:0030228	lipoprotein particle receptor activity	5.21506e-05	0.000312904	5.21506e-05	0.000156452	[5, 7]	Group1	9.67742	3	[ADIPOQ, PPARG, SORL1]
GO:0005041	low-density lipoprotein particle receptor activity	3.81962e-05	0.000267374	5.21506e-05	0.000156452	[6, 8]	Group1	10.7143	3	[ADIPOQ, PPARG, SORL1]
GO:0071677	positive regulation of mononuclear cell migration	0.000547096	0.000547096	0.00131793	0.00131793	[4, 5, 6, 7, 8, 9]	Group2	4.41176	3	[JAM2, MADCAM1, XCL1]
GO:2000401	regulation of lymphocyte migration	0.000378511	0.00113553	0.00131793	0.00131793	[5, 6, 7, 8, 9]	Group2	5	3	[JAM2, MADCAM1, XCL1]
GO:2000403	positive regulation of lymphocyte migration	6.90835e-05	0.000345418	0.00131793	0.00131793	[5, 6, 7, 8, 9, 10]	Group2	8.82353	3	[JAM2, MADCAM1, XCL1]
GO:0045598	regulation of fat cell differentiation	6.32792e-07	6.96071e-06	1.92066e-06	7.68264e-06	[4, 5]	Group3	4.54545	6	[ADIPOQ, BMP2, CEBPA, FFAR4, PPARG, SFRP1]
GO:0045667	regulation of osteoblast differentiation	4.81069e-07	6.2539e-06	1.92066e-06	7.68264e-06	[4, 5]	Group3	4.7619	6	[BMP2, CEBPA, DDR2, FFAR4, PPARG, SFRP1]
GO:0045600	positive regulation of fat cell differentiation	4.97762e-07	5.97314e-06	1.92066e-06	7.68264e-06	[4, 5, 6]	Group3	7.46269	5	[BMP2, CEBPA, FFAR4, PPARG, SFRP1]
GO:0045669	positive regulation of osteoblast differentiation	1.83813e-05	0.00014705	1.92066e-06	7.68264e-06	[4, 5, 6]	Group3	5.97015	4	[BMP2, CEBPA, DDR2, FFAR4]
GO:0050872	white fat cell differentiation	4.34314e-06	4.34314e-05	1.92066e-06	7.68264e-06	[5]	Group3	21.4286	3	[CEBPA, FFAR4, PPARG]
GO:0050873	brown fat cell differentiation	0.00027708	0.00110832	1.92066e-06	7.68264e-06	[5]	Group3	5.55556	3	[ADIPOQ, CEBPA, FFAR4]
GO:0046888	negative regulation of hormone secretion	0.000416957	0.000833914	1.92066e-06	7.68264e-06	[3, 4, 5, 6, 7, 8, 9]	Group3	4.83871	3	[ADIPOQ, FFAR4, SFRP1]
GO:0030514	negative regulation of BMP signaling pathway	1.53159e-05	0.000137844	1.92066e-06	7.68264e-06	[4, 5, 6, 7, 8, 9, 10]	Group3	6.25	4	[BMP2, PPARG, SFRP1, SORL1]

## Sheet: Table S2
Category	GOID	GOTerm	Ontology Source	Term PValue	Term PValue Corrected with Bonferroni step down	Group PValue	Group PValue Corrected with Bonferroni step down	GOLevels	GOGroups	% Associated Genes	Nr. Genes	Associated Genes Found
Down	GO:0048333	mesodermal cell differentiation	GO_BiologicalProcess-EBI-UniProt-GOA_27.02.2019_00h00	5.54862e-05	0.0475517	5.54862e-05	0.000110972	[4, 5, 6, 7, 8, 9]	Group0	19.4444	7	[EYA1, INHBA, ITGA2, KDM6A, KDM6B, KRT7, TAL1]
Down	GO:0071560	cellular response to transforming growth factor beta stimulus	GO_BiologicalProcess-EBI-UniProt-GOA_27.02.2019_00h00	5.78797e-05	0.049545	5.78797e-05	5.78797e-05	[4, 6]	Group1	7.21311	22	[APAF1, ASPN, ATR, CAV2, CDKN2B, FUT8, FYN, GDF5, GIPC1, INHBA, LDLRAD4, LOX, LRRC32, LTBP4, MINDY3, PDE3A, PRSS55, SKIL, SMAD5, SNW1, TGFBR1, USP15]
Down	GO:0044093	positive regulation of molecular function	GO_BiologicalProcess-EBI-UniProt-GOA_27.02.2019_00h00	1.25209e-05	0.0107554	1.25209e-05	3.75626e-05	[3]	Group2	4.34004	97	[AFDN, APAF1, ARHGAP39, ARHGAP44, ARHGEF6, ATF2, ATR, AURKB, AZIN2, CASP1, CAV2, CCND2, CDC25B, CDKL5, CHCHD10, CHUK, CISD2, CLIC2, CRMP1, CRTC2, DERL1, DGKE, DLG1, DLG4, DTX3L, EBAG9, EFNA1, EHD3, ELMOD2, EPM2AIP1, ETAA1, FASLG, FASN, FYN, GADL1, GDF5, GHR, GNA13, GNAI3, GPRC5A, GSPT2, GTF2B, HMBOX1, IKBKB, IL18, INHBA, INSR, ITGA2, KCTD7, KITLG, KRT7, LEP, LIPC, LYN, MAP3K12, MAP3K21, MAP3K8, M…
Down	GO:0043085	positive regulation of catalytic activity	GO_BiologicalProcess-EBI-UniProt-GOA_27.02.2019_00h00	2.64248e-05	0.0226724	1.25209e-05	3.75626e-05	[4]	Group2	4.47761	81	[AFDN, APAF1, ARHGAP39, ARHGAP44, ARHGEF6, ATR, AURKB, AZIN2, CASP1, CAV2, CCND2, CDC25B, CDKL5, CHCHD10, CRMP1, DGKE, DLG1, DLG4, DTX3L, EBAG9, EFNA1, ELMOD2, EPM2AIP1, ETAA1, FASLG, FASN, FYN, GADL1, GDF5, GHR, GNA13, GNAI3, GPRC5A, GSPT2, HMBOX1, IL18, INHBA, INSR, ITGA2, KITLG, KRT7, LEP, LYN, MAP3K12, MAP3K21, MAP3K8, MAPK1, MSH3, NBN, NEK7, NHEJ1, NOD1, NR1I2, NUS1, PERP, PFN1, PIK3R6, PINK…
Up	KEGG:04919	Thyroid hormone signaling pathway	KEGG_27.02.2019	1.42887e-05	0.00397225	1.42887e-05	2.85774e-05	[-1]	Group0	9.48276	11	[BAD, HDAC1, KAT2B, MAP2K1, MED27, MED30, MTOR, NRAS, RCAN1, RXRG, SLC16A2]
Up	GO:0071402	cellular response to lipoprotein particle stimulus	GO_BiologicalProcess-EBI-UniProt-GOA_27.02.2019_00h00	5.67247e-05	0.0155993	5.67247e-05	5.67247e-05	[3]	Group1	16.6667	6	[ARNT, CD68, CDH13, LCP1, LDLR, LPL]
Up	GO:0055094	response to lipoprotein particle	GO_BiologicalProcess-EBI-UniProt-GOA_27.02.2019_00h00	4.04519e-05	0.0111647	5.67247e-05	5.67247e-05	[3, 5]	Group1	17.6471	6	[ARNT, CD68, CDH13, LCP1, LDLR, LPL]
Up	GO:0055095	lipoprotein particle mediated signaling	GO_BiologicalProcess-EBI-UniProt-GOA_27.02.2019_00h00	2.74595e-05	0.00760629	5.67247e-05	5.67247e-05	[3, 4, 5]	Group1	75	3	[CDH13, LCP1, LPL]
Up	GO:0055096	low-density lipoprotein particle mediated signaling	GO_BiologicalProcess-EBI-UniProt-GOA_27.02.2019_00h00	2.74595e-05	0.00760629	5.67247e-05	5.67247e-05	[4, 5, 6, 7]	Group1	75	3	[CDH13, LCP1, LPL]

## Sheet: Table S3
Category	GOID	GOTerm	Ontology Source	Term PValue	Term PValue Corrected with Bonferroni step down	Group PValue	Group PValue Corrected with Bonferroni step down	GOLevels	GOGroups	% Associated Genes	Nr. Genes	Associated Genes Found
Down	GO:0000910	cytokinesis	GO_BiologicalProcess-EBI-UniProt-GOA_15.01.2019_00h00	0.000449717	0.0287819	0.000449717	0.000899434	[3, 4]	Group0	5.38462	7	[CXCR5, INCENP, LZTS2, MYH9, SEPT6, SPTBN1, ZFYVE26]
Down	KEGG:05220	Chronic myeloid leukemia	KEGG_15.01.2019	0.0429676	0.0429676	0.0429676	0.0429676	[-1]	Group1	4.05405	3	[GADD45B, NRAS, TGFB3]
Down	KEGG:03040	Spliceosome	KEGG_15.01.2019	0.000321531	0.0212211	0.000157436	0.000472308	[-1]	Group2	5.69106	7	[CWC15, NCBP2, PRPF3, PRPF4, PRPF6, SF3B2, U2AF2]
Down	GO:0005681	spliceosomal complex	GO_CellularComponent-EBI-UniProt-GOA_15.01.2019_00h00	0.000129269	0.00866102	0.000157436	0.000472308	[3, 4, 5, 6, 7, 8, 9]	Group2	5.6338	8	[CWC15, PDCD7, PRPF3, PRPF4, PRPF6, SF3B2, SRRM2, U2AF2]
Down	GO:0005684	U2-type spliceosomal complex	GO_CellularComponent-EBI-UniProt-GOA_15.01.2019_00h00	8.6565e-06	0.000588642	0.000157436	0.000472308	[4, 5, 6, 7, 8, 9, 10]	Group2	10	7	[CWC15, PRPF3, PRPF4, PRPF6, SF3B2, SRRM2, U2AF2]
Down	GO:0071011	precatalytic spliceosome	GO_CellularComponent-EBI-UniProt-GOA_15.01.2019_00h00	0.000478624	0.0301533	0.000157436	0.000472308	[4, 5, 6, 7, 8, 9, 10]	Group2	11.4286	4	[PRPF3, PRPF4, PRPF6, SF3B2]
Down	GO:0071005	U2-type precatalytic spliceosome	GO_CellularComponent-EBI-UniProt-GOA_15.01.2019_00h00	0.000427408	0.0277815	0.000157436	0.000472308	[5, 6, 7, 8, 9, 10, 11]	Group2	11.7647	4	[PRPF3, PRPF4, PRPF6, SF3B2]
Up	GO:0032526	response to retinoic acid	GO_BiologicalProcess-EBI-UniProt-GOA_15.01.2019_00h00	0.000538303	0.00269151	0.000538303	0.00107661	[4, 5]	Group0	5.66038	3	[LOC100512795, PPARG, RARB]
Up	GO:0072073	kidney epithelium development	GO_BiologicalProcess-EBI-UniProt-GOA_15.01.2019_00h00	3.32812e-05	0.000366094	3.32812e-05	0.000166406	[5, 6, 7, 8]	Group1	4.06504	5	[ADIPOQ, BMP2, PROM1, RARB, SFRP1]
Up	GO:0043407	negative regulation of MAP kinase activity	GO_BiologicalProcess-EBI-UniProt-GOA_15.01.2019_00h00	0.00063294	0.00253176	0.00063294	0.00063294	[6, 7, 8, 9, 10, 11, 12]	Group2	5.35714	3	[ADIPOQ, SFRP1, SORL1]
Up	KEGG:03320	PPAR signaling pathway	KEGG_15.01.2019	0.00126428	0.00252855	0.000366164	0.00109849	[-1]	Group3	4.22535	3	[ADIPOQ, PLIN1, PPARG]
Up	GO:0032800	receptor biosynthetic process	GO_BiologicalProcess-EBI-UniProt-GOA_15.01.2019_00h00	0.000331644	0.00265315	0.000366164	0.00109849	[5, 6]	Group3	6.66667	3	[ACE2, ADIPOQ, PPARG]
Up	GO:0006081	cellular aldehyde metabolic process	GO_BiologicalProcess-EBI-UniProt-GOA_15.01.2019_00h00	0.000453257	0.0031728	0.000266754	0.00106702	[3]	Group4	6	3	[BMP2, SDR16C5, SHPK]
Up	GO:0034754	cellular hormone metabolic process	GO_BiologicalProcess-EBI-UniProt-GOA_15.01.2019_00h00	0.000666691	0.00200007	0.000266754	0.00106702	[3, 5]	Group4	5.26316	3	[BMP2, LOC100512795, SDR16C5]
Up	GO:0034308	primary alcohol metabolic process	GO_BiologicalProcess-EBI-UniProt-GOA_15.01.2019_00h00	0.000289655	0.0026069	0.000266754	0.00106702	[4, 5]	Group4	6.97674	3	[BMP2, LOC100512795, SDR16C5]
Up	GO:0045778	positive regulation of ossification	GO_BiologicalProcess-EBI-UniProt-GOA_15.01.2019_00h00	0.00131646	0.00131646	3.15142e-05	0.000189085	[3, 4, 5]	Group5	4.16667	3	[BMP2, CEBPA, DDR2]
Up	GO:0045598	regulation of fat cell differentiation	GO_BiologicalProcess-EBI-UniProt-GOA_15.01.2019_00h00	1.28246e-05	0.000153895	3.15142e-05	0.000189085	[4, 5]	Group5	4.9505	5	[ADIPOQ, BMP2, CEBPA, PPARG, SFRP1]
Up	GO:0045667	regulation of osteoblast differentiation	GO_BiologicalProcess-EBI-UniProt-GOA_15.01.2019_00h00	0.000229509	0.00229509	3.15142e-05	0.000189085	[4, 5]	Group5	4	4	[BMP2, CEBPA, DDR2, SFRP1]
Up	GO:0045600	positive regulation of fat cell differentiation	GO_BiologicalProcess-EBI-UniProt-GOA_15.01.2019_00h00	1.27814e-05	0.000166158	3.15142e-05	0.000189085	[4, 5, 6]	Group5	8.33333	4	[BMP2, CEBPA, PPARG, SFRP1]
Up	GO:0045669	positive regulation of osteoblast differentiation	GO_BiologicalProcess-EBI-UniProt-GOA_15.01.2019_00h00	0.000508909	0.00305346	3.15142e-05	0.000189085	[4, 5, 6]	Group5	5.76923	3	[BMP2, CEBPA, DDR2]

## Sheet: Table S4
ID	Term	Ontology Source	Term PValue	Term PValue Corrected with Bonferroni step down	Group PValue	Group PValue Corrected with Bonferroni step down	GOLevels	GOGroups	% Associated Genes	Nr. Genes	Associated Genes Found
GO:0048008	platelet-derived growth factor receptor signaling pathway	GO_BiologicalProcess-EBI-UniProt-GOA_15.01.2019_00h00	0.000466561	0.00466561	0.000466561	0.00139968	[6, 7, 8]	Group0	6.81818	3	[ADIPOQ, F3, VEGFA]
GO:1901654	response to ketone	GO_BiologicalProcess-EBI-UniProt-GOA_15.01.2019_00h00	0.0022051	0.0022051	0.0022051	0.0022051	[4]	Group1	4	3	[EIF4E, FIBIN, SFRP1]
GO:0010595	positive regulation of endothelial cell migration	GO_BiologicalProcess-EBI-UniProt-GOA_15.01.2019_00h00	0.00212207	0.00424413	0.00212207	0.00424413	[4, 5, 6, 7, 8, 9]	Group2	4.05405	3	[AGT, ATOH8, VEGFA]
GO:0036294	cellular response to decreased oxygen levels	GO_BiologicalProcess-EBI-UniProt-GOA_15.01.2019_00h00	0.00212207	0.00424413	0.00212207	0.00424413	[5]	Group3	4.05405	3	[SFRP1, SLC8A3, VEGFA]
GO:0071456	cellular response to hypoxia	GO_BiologicalProcess-EBI-UniProt-GOA_15.01.2019_00h00	0.00212207	0.00424413	0.00212207	0.00424413	[4, 6]	Group3	4.05405	3	[SFRP1, SLC8A3, VEGFA]
GO:0060688	regulation of morphogenesis of a branching structure	GO_BiologicalProcess-EBI-UniProt-GOA_15.01.2019_00h00	0.000641142	0.00512913	1.52665e-05	6.10658e-05	[3, 4, 5]	Group4	6.12245	3	[AGT, NTN4, SFRP1]
GO:2001238	positive regulation of extrinsic apoptotic signaling pathway	GO_BiologicalProcess-EBI-UniProt-GOA_15.01.2019_00h00	1.71276e-05	0.00035968	1.52665e-05	6.10658e-05	[5, 6, 7, 8, 9]	Group4	8.88889	4	[AGT, CYLD, PEA15, SFRP1]
KEGG:03320	PPAR signaling pathway	KEGG_15.01.2019	0.00188477	0.00565431	3.07893e-06	1.84736e-05	[-1]	Group5	4.22535	3	[ADIPOQ, AQP7, FABP4]
GO:0003014	renal system process	GO_BiologicalProcess-EBI-UniProt-GOA_15.01.2019_00h00	2.90409e-06	7.55062e-05	3.07893e-06	1.84736e-05	[3]	Group5	7.69231	5	[ADIPOQ, ADM, AGT, AQP7, JCHAIN]
GO:0003073	regulation of systemic arterial blood pressure	GO_BiologicalProcess-EBI-UniProt-GOA_15.01.2019_00h00	0.0016648	0.00832402	3.07893e-06	1.84736e-05	[4, 6]	Group5	4.41176	3	[ADM, AGT, NAV2]
GO:1900745	positive regulation of p38MAPK cascade	GO_BiologicalProcess-EBI-UniProt-GOA_15.01.2019_00h00	4.9574e-05	0.000842758	8.63979e-06	4.3199e-05	[7, 8, 9, 10, 11, 12, 13]	Group6	14.2857	3	[GADD45B, LEP, PJA2]
GO:0038066	p38MAPK cascade	GO_BiologicalProcess-EBI-UniProt-GOA_15.01.2019_00h00	8.63979e-06	0.000198715	8.63979e-06	4.3199e-05	[6, 7, 8, 10, 11]	Group6	10.5263	4	[CYLD, GADD45B, LEP, PJA2]
GO:1900744	regulation of p38MAPK cascade	GO_BiologicalProcess-EBI-UniProt-GOA_15.01.2019_00h00	4.2746e-06	0.000106865	8.63979e-06	4.3199e-05	[6, 7, 8, 9, 10, 11, 12]	Group6	12.5	4	[CYLD, GADD45B, LEP, PJA2]
KEGG:03320	PPAR signaling pathway	KEGG_15.01.2019	0.00188477	0.00565431	2.57482e-09	2.05986e-08	[-1]	Group7	4.22535	3	[ADIPOQ, AQP7, FABP4]
GO:0003014	renal system process	GO_BiologicalProcess-EBI-UniProt-GOA_15.01.2019_00h00	2.90409e-06	7.55062e-05	2.57482e-09	2.05986e-08	[3]	Group7	7.69231	5	[ADIPOQ, ADM, AGT, AQP7, JCHAIN]
GO:0106106	cold-induced thermogenesis	GO_BiologicalProcess-EBI-UniProt-GOA_15.01.2019_00h00	3.82156e-05	0.00068788	2.57482e-09	2.05986e-08	[3, 4, 6]	Group7	4.54545	5	[ADIPOQ, ARRDC3, FABP4, GJA1, LEP]
GO:0120161	regulation of cold-induced thermogenesis	GO_BiologicalProcess-EBI-UniProt-GOA_15.01.2019_00h00	3.82156e-05	0.00068788	2.57482e-09	2.05986e-08	[3, 4, 5, 7]	Group7	4.54545	5	[ADIPOQ, ARRDC3, FABP4, GJA1, LEP]
GO:0008643	carbohydrate transport	GO_BiologicalProcess-EBI-UniProt-GOA_15.01.2019_00h00	3.34573e-05	0.000635689	2.57482e-09	2.05986e-08	[5]	Group7	4.6729	5	[ADIPOQ, AQP7, LEP, PEA15, TRARG1]
GO:0050873	brown fat cell differentiation	GO_BiologicalProcess-EBI-UniProt-GOA_15.01.2019_00h00	9.60242e-06	0.000211253	2.57482e-09	2.05986e-08	[5]	Group7	10.2564	4	[ADIPOQ, FABP4, LEP, PEX11A]
GO:0120162	positive regulation of cold-induced thermogenesis	GO_BiologicalProcess-EBI-UniProt-GOA_15.01.2019_00h00	0.000110324	0.00165487	2.57482e-09	2.05986e-08	[3, 4, 5, 6, 7, 8]	Group7	5.55556	4	[ADIPOQ, FABP4, GJA1, LEP]
KEGG:03320	PPAR signaling pathway	KEGG_15.01.2019	0.00188477	0.00565431	7.43847e-09	5.20693e-08	[-1]	Group8	4.22535	3	[ADIPOQ, AQP7, FABP4]
GO:0046849	bone remodeling	GO_BiologicalProcess-EBI-UniProt-GOA_15.01.2019_00h00	9.34246e-05	0.00149479	7.43847e-09	5.20693e-08	[3]	Group8	5.7971	4	[GJA1, LEP, PDK4, SFRP1]
GO:0034103	regulation of tissue remodeling	GO_BiologicalProcess-EBI-UniProt-GOA_15.01.2019_00h00	2.21956e-05	0.000443913	7.43847e-09	5.20693e-08	[3, 4]	Group8	8.33333	4	[GJA1, LEP, PDK4, SFRP1]
GO:0106106	cold-induced thermogenesis	GO_BiologicalProcess-EBI-UniProt-GOA_15.01.2019_00h00	3.82156e-05	0.00068788	7.43847e-09	5.20693e-08	[3, 4, 6]	Group8	4.54545	5	[ADIPOQ, ARRDC3, FABP4, GJA1, LEP]
GO:0014812	muscle cell migration	GO_BiologicalProcess-EBI-UniProt-GOA_15.01.2019_00h00	0.000641142	0.00512913	7.43847e-09	5.20693e-08	[4, 5]	Group8	6.12245	3	[ADIPOQ, GJA1, PLEKHO1]
GO:0046850	regulation of bone remodeling	GO_BiologicalProcess-EBI-UniProt-GOA_15.01.2019_00h00	6.17613e-06	0.000148227	7.43847e-09	5.20693e-08	[4, 5]	Group8	11.4286	4	[GJA1, LEP, PDK4, SFRP1]
GO:0034440	lipid oxidation	GO_BiologicalProcess-EBI-UniProt-GOA_15.01.2019_00h00	0.00188477	0.00565431	7.43847e-09	5.20693e-08	[3, 5, 6]	Group8	4.22535	3	[ADIPOQ, LEP, PDK4]
GO:0120161	regulation of cold-induced thermogenesis	GO_BiologicalProcess-EBI-UniProt-GOA_15.01.2019_00h00	3.82156e-05	0.00068788	7.43847e-09	5.20693e-08	[3, 4, 5, 7]	Group8	4.54545	5	[ADIPOQ, ARRDC3, FABP4, GJA1, LEP]
GO:0008643	carbohydrate transport	GO_BiologicalProcess-EBI-UniProt-GOA_15.01.2019_00h00	3.34573e-05	0.000635689	7.43847e-09	5.20693e-08	[5]	Group8	4.6729	5	[ADIPOQ, AQP7, LEP, PEA15, TRARG1]
GO:0050873	brown fat cell differentiation	GO_BiologicalProcess-EBI-UniProt-GOA_15.01.2019_00h00	9.60242e-06	0.000211253	7.43847e-09	5.20693e-08	[5]	Group8	10.2564	4	[ADIPOQ, FABP4, LEP, PEX11A]
GO:0034219	carbohydrate transmembrane transport	GO_BiologicalProcess-EBI-UniProt-GOA_15.01.2019_00h00	0.000272951	0.00300247	7.43847e-09	5.20693e-08	[5, 6]	Group8	4.3956	4	[ADIPOQ, LEP, PEA15, TRARG1]
GO:0120162	positive regulation of cold-induced thermogenesis	GO_BiologicalProcess-EBI-UniProt-GOA_15.01.2019_00h00	0.000110324	0.00165487	7.43847e-09	5.20693e-08	[3, 4, 5, 6, 7, 8]	Group8	5.55556	4	[ADIPOQ, FABP4, GJA1, LEP]
GO:0019395	fatty acid oxidation	GO_BiologicalProcess-EBI-UniProt-GOA_15.01.2019_00h00	0.00173623	0.00694492	7.43847e-09	5.20693e-08	[4, 5, 6, 7, 8]	Group8	4.34783	3	[ADIPOQ, LEP, PDK4]
GO:0019217	regulation of fatty acid metabolic process	GO_BiologicalProcess-EBI-UniProt-GOA_15.01.2019_00h00	0.000807263	0.00565084	7.43847e-09	5.20693e-08	[5, 6, 8]	Group8	5.66038	3	[ADIPOQ, MID1IP1, PDK4]
GO:0015749	monosaccharide transmembrane transport	GO_BiologicalProcess-EBI-UniProt-GOA_15.01.2019_00h00	0.000219675	0.0026361	7.43847e-09	5.20693e-08	[6, 7]	Group8	4.65116	4	[ADIPOQ, LEP, PEA15, TRARG1]
GO:0008645	hexose transmembrane transport	GO_BiologicalProcess-EBI-UniProt-GOA_15.01.2019_00h00	0.000200629	0.00260818	7.43847e-09	5.20693e-08	[7, 8]	Group8	4.7619	4	[ADIPOQ, LEP, PEA15, TRARG1]
GO:0010827	regulation of glucose transmembrane transport	GO_BiologicalProcess-EBI-UniProt-GOA_15.01.2019_00h00	0.00110394	0.00662363	7.43847e-09	5.20693e-08	[5, 6, 9, 10]	Group8	5.08475	3	[ADIPOQ, LEP, PEA15]
GO:0046324	regulation of glucose import	GO_BiologicalProcess-EBI-UniProt-GOA_15.01.2019_00h00	0.000532149	0.00478934	7.43847e-09	5.20693e-08	[6, 7, 10, 11]	Group8	6.52174	3	[ADIPOQ, LEP, PEA15]
GO:1904659	glucose transmembrane transport	GO_BiologicalProcess-EBI-UniProt-GOA_15.01.2019_00h00	0.000191567	0.00268194	7.43847e-09	5.20693e-08	[8, 9]	Group8	4.81928	4	[ADIPOQ, LEP, PEA15, TRARG1]
